# Supplementary material for: The rise of grasslands is linked to atmospheric CO2 decline in the late Palaeogene
Source: Nat Commun. 2022 Jan 12;13:293. doi: 10.1038/s41467-021-27897-y (PMC8755714; doi:10.1038/s41467-021-27897-y)
Supplement: Supplementary file 4 — Supplementary Data 1 [file 41467_2021_27897_MOESM4_ESM.zip]

Archive with 2 entries (2 files):
- Asteraceae.tre
- __MACOSX/._Asteraceae.tre
