# Supplementary material for: The rise of grasslands is linked to atmospheric CO2 decline in the late Palaeogene
Source: Nat Commun. 2022 Jan 12;13:293. doi: 10.1038/s41467-021-27897-y (PMC8755714; doi:10.1038/s41467-021-27897-y)
Supplement: Supplementary file 4 — Supplementary Data 1 [file 41467_2021_27897_MOESM4_ESM.zip › Asteraceae.tre]

((((((((((Ainsliaea_apiculata:17.35331,Pertya_scandens:17.35331):23.59088,(((((((((Agoseris_retrorsa:6.918847745,(((((Microseris_borealis:0.5192031704,Microseris_sylvatica:0.5192031701):0.179854274,Microseris_nutans:0.6990574442):0.8446558623,(Microseris_lanceolata:0.1064341312,Microseris_scapigera:0.1064341312):1.437279174):0.9935445589,(Microseris_elegans:0.4864674419,Microseris_pygmaea:0.4864674419):2.050790424):1.970417437,Uropappus_lindleyi:4.507675302):2.411172418):2.376180298,(Stephanomeria_exigua_subsp_deanei:0.8128820769,Stephanomeria_virgata_subsp_virgata:0.8128820769):8.482145952):2.15922845,Lygodesmia_juncea:11.45425648):3.038704596,Cichorium_intybus:14.49296108):3.367478838,((Andryala_integrifolia:4.341722517,(((Hieracium_cymosum_subsp_cymosum:2.73255429,(((Hieracium_fuscescens_subsp_fuscescens:1.218228482,(Hieracium_piloselloides:1.19135913,Pilosella_caespitosa:1.191359133):0.02686934935):1.43398921,Pilosella_x_floribunda:2.652217699):0.07947644944,((Hieracium_rubrum:0.2044774296,Pilosella_aurantiaca_subsp_aurantiaca:0.2044774294):0.02541356547,Pilosella_aurantiaca_subsp_auropurpurea:0.2298909948):2.501803147):0.0008601490708):0.2665723371,((Hieracium_echioides_subsp_echioides:1.099802186,Hieracium_nothum:1.099802188):0.3427947329,(((Hieracium_fuscescens:0.08371498168,Hieracium_pseudomirabile:0.0837149816):0.007027029201,Hieracium_fuscum:0.09074201069):0.1453676608,Pilosella_lactucella:0.2361096713):1.206487246):1.556529708):0.2708228006,(((Hieracium_flagellare:1.262983562,(Hieracium_hoppeanum_subsp_hoppeanum:0.34165727,Pilosella_officinarum:0.3416572698):0.9213262903):0.9968803741,(Hieracium_glomeratum:2.091698095,Hieracium_sphaerocephalum:2.091698095):0.1681658374):0.03952577436,(Hieracium_stoloniflorum:0.5910726863,Pilosella_aurantiaca:0.5910726863):1.708317021):0.970559721):1.071773079):1.157457666,(((((((((Hieracium_abscissum:0.3009183433,Hieracium_mexicanum:0.3009183425):0.05928318507,Hieracium_irasuense:0.3602015283):0.09533926545,Hieracium_glaucum:0.4555407927):0.8465394886,Hieracium_triste:1.30208028):0.1127256594,Hieracium_fendleri:1.41480594):0.01883377215,Hieracium_carneum:1.433639711):0.5569546227,((Hieracium_albiflorum:1.625555497,(Hieracium_argutum:1.225760867,Hieracium_canadense:1.225760871):0.3997946242):0.1674035802,(((Hieracium_bolanderi:1.044829267,Hieracium_venosum:1.044829264):0.2662774176,(Hieracium_scabrum:1.064637114,Hieracium_scouleri_var_scouleri:1.064637117):0.2464695672):0.3191646798,(((Hieracium_cynoglossoides:0.8703876521,Hieracium_parryi:0.870387649):0.3302181107,Hieracium_horridum:1.200605759):0.294640379,((((Hieracium_greenei:1.029126463,Hieracium_gronovii:1.02912646):0.04817580326,Hieracium_longipilum:1.077302262):0.1177818724,(Hieracium_scouleri_var_albertinum:0.8665724812,Hieracium_traillii:0.8665724805):0.3285116553):0.05023935667,Hieracium_longiberbe:1.245323495):0.249922646):0.1350252243):0.1626877094):0.1976352604):0.9459884717,(Hieracium_alpinum:2.65342966,((Hieracium_maculatum:1.421653047,Hieracium_murorum:1.421653045):1.043444016,(Hieracium_sabaudum:1.339492951,Hieracium_sp_LG_2009:1.339492954):1.125604108):0.1883326002):0.2831531496):0.03568239848,(((Hieracium_atratum:1.712157741,Hieracium_umbellatum:1.712157741):0.08425079412,Hieracium_laevigatum_subsp_magistri:1.796408536):0.6701940541,(Hieracium_lachenalii:1.602234543,Hieracium_laevigatum:1.602234547):0.864368046):0.5056626168):2.52691497):12.36125972):4.591358134,(((((((((Babcockia_platylepis:2.584457656,Sonchus_palustris:2.584457658):0.6690891146,(Prenanthes_sp_YL_2009:0.8830686425,Sonchus_sp_IBSC_3560:0.8830686425):2.370478126):0.05536724092,(Chrysoprenanthes_pendula:0.610396951,(Sonchus_asper:0.1844287183,Sonchus_oleraceus:0.1844287183):0.4259682306):2.698517058):0.3681144065,((((((((Sonchus_acaulis:0.6818044616,Sonchus_fruticosus:0.6818044612):0.121381789,Sonchus_ustulatus_subsp_ustulatus:0.8031862519):0.1065822569,(Sonchus_microcarpus:0.7053598445,Sonchus_ortunoi:0.7053598453):0.2044086641):0.07299753229,(((Sonchus_brachylobus:0.8433360406,(Sonchus_congestus:0.6958990068,Sonchus_daltonii:0.6958990063):0.147437034):0.05566366175,Sonchus_radicatus:0.8989997027):0.06101036176,((Sonchus_palmensis:0.7070334271,Sonchus_tectifolius:0.707033426):0.1564480943,Sonchus_pinnatus:0.8634815214):0.09652854345):0.02275597619):0.01101615051,(((Sonchus_bornmuelleri:0.8935594623,((Sonchus_fauces_orci:0.6991542269,Sonchus_ustulatus_subsp_maderensis:0.6991542277):0.1567196056,Sonchus_gandogeri:0.8558738342):0.03768562869):0.02568656325,Sonchus_heterophyllus:0.9192460236):0.02532374329,Sonchus_gonzalezpadronii:0.9445697679):0.04921242222):0.006439958448,(Sonchus_capillaris:0.6253974595,Sonchus_wildpretii:0.6253974606):0.3748246889):0.00199092948,(Sonchus_hierrensis:0.7023583652,Sonchus_leptocephalus:0.7023583647):0.2998547131):0.003197141329,(Sonchus_arboreus:0.8838550428,((Sonchus_canariensis:0.7134671145,Sonchus_pinnatifidus:0.7134671152):0.1175473032,Sonchus_tuberifer:0.8310144197):0.05284062378):0.1215551782):2.671618191):3.974176433,Launaea_sarmentosa:7.651204825):3.365329729,Hyoseris_radiata:11.01653456):5.185906245,(((((Crepidiastrum_ameristophyllum:1.105330186,((Crepidiastrum_keiskeanum:0.105627959,Crepidiastrum_platyphyllum:0.1056279589):0.02511860891,Crepidiastrum_lanceolatum:0.1307465677):0.9745836176):0.1708471755,(Paraixeris_denticulata:0.2861919178,Youngia_denticulata:0.2861919178):0.9899854452):7.32880338,(((((Youngia_cf_pseudosenecio_Guilin_Guangxi:0.2345867176,Youngia_pseudosenecio:0.2345867176):0.6119639693,Youngia_japonica:0.8465506851):1.156070257,Youngia_heterophylla:2.002620938):2.10941775,Youngia_erythrocarpa:4.112038686):1.65508571,Youngia_paleacea:5.767124393):2.837856334):5.748002751,(((((Dubyaea_atropurpurea:8.328693245,(Dubyaea_emeiensis:8.205763929,(Dubyaea_sp_PE_9041:8.155292782,(Dubyaea_tsarongensis:8.081103174,(Nabalus_tatarinowii:0.1962335155,Nabalus_tatarinowii_subsp_macrantha:0.1962335155):7.884869645):0.07418962096):0.05047114454):0.1229293166):1.667393965,((Dubyaea_glaucescens:0.7434101651,Dubyaea_hispida:0.7434101651):3.139729188,(((Soroseris_erysimoides:0.1131817285,Soroseris_glomerata:0.1131817285):0.3310094308,(((Soroseris_gillii:0.3046408685,Soroseris_hookeriana:0.3046408687):0.06791963002,Soroseris_teres:0.3725604986):0.03656708353,Soroseris_hirsuta:0.4091275822):0.0350635774):0.8792558404,Stebbinsia_umbrella:1.323446999):2.559692344):6.112947859):0.4089426007,((Syncalathium_chrysocephalum:1.702340435,(Syncalathium_kawaguchii:0.9001399524,(Syncalathium_pilosum:0.412737621,Syncalathium_roseum:0.412737621):0.4874023321):0.8022004793):1.151875813,(Syncalathium_disciforme:0.1690888811,Syncalathium_qinghaiense:0.1690888811):2.685127365):7.550813573):1.47438715,Heteracia_szovitsii:11.87941694):2.042089862,((((((((((((((((Taraxacum_aff_scanicum_SCs_KO10:0.6037590154,Taraxacum_erythrocarpum:0.603759016):0.1794993282,Taraxacum_sp_M2_BE1:0.7832583447):0.09640031513,(Taraxacum_calocephalum:0.7487139532,(Taraxacum_prunicolor:0.5624676727,Taraxacum_scanicum:0.5624676747):0.1862462802):0.1309447057):0.01394825334,Taraxacum_hjeltii:0.8936069131):0.06553645183,(Taraxacum_mattmarkense:0.1288915674,Taraxacum_sect_Alpina_sp_jS60032:0.1288915674):0.8302517981):0.06056739236,(Taraxacum_olympophilum:0.2300409151,Taraxacum_sect_Erythrocarpa_sp_15f:0.2300409149):0.789669843):0.1166790803,Taraxacum_rigidifolium:1.136389837):1.044728316,Taraxacum_syriacum:2.181118153):1.529221839,((Taraxacum_sect_Sonchidium_sp_6270:3.659107977,Taraxacum_sonchoides:3.65910798):0.0152036359,Taraxacum_stevenii:3.674311616):0.03602837795):0.06138400089,(Taraxacum_pindicum:1.378341783,((((Taraxacum_pyrrhopappum:0.3085226553,Taraxacum_serotinum:0.308522656):0.07899814527,Taraxacum_sect_Mexicana_sp_469:0.3875208008):0.2499712818,Taraxacum_sect_Serotina_sp_TL153:0.6374920829):0.6580623257,Taraxacum_sect_Dioszegia_sp_JS6270:1.295554407):0.08278737448):2.393382204):0.8068663785,(((((Taraxacum_alatum:3.102871057,((Taraxacum_bavaricum:2.376282448,Taraxacum_pseudoalpinum:2.376282451):0.5847853731,Taraxacum_stenocephalum:2.961067823):0.1418032314):0.7533873302,(Taraxacum_holmenianum:3.258860388,Taraxacum_sect_Calanthodia_sp_5135:3.258860385):0.5973980017):0.1529417549,(Taraxacum_aphrogenes:3.042804365,Taraxacum_sect_Fontana_sp_JK37272:3.042804357):0.9663957775):0.04127286487,Taraxacum_sp_JK4034:4.050473003):0.3174157107,(Taraxacum_lateritium:3.706720008,Taraxacum_pseudomurbeckianum:3.706720016):0.6611687034):0.2107016545):0.009029802675,(((Taraxacum_bessarabicum:2.727732875,Taraxacum_sect_TibetanaSikimensia_sp_JS5:2.727732873):0.6103606901,Taraxacum_sect_Dissecta_sp_3660:3.338093565):0.06825433498,Taraxacum_sect_Cucullata_sp_4310:3.406347897):1.181272274):0.03845252384,(((Taraxacum_andorriense:2.937636208,(((Taraxacum_croceum:2.923397539,(Taraxacum_hygrophilum:0.5125194279,Taraxacum_scabrum:0.5125194293):2.41087811):0.006029437812,(Taraxacum_naevosum:0.4226792663,Taraxacum_sect_Celtica_sp_TKX521:0.4226792645):2.506747712):0.007475845152,Taraxacum_sect_Naevosa_sp_628:2.936902822):0.0007333874553):0.5808464563,((((Taraxacum_cucullatum:1.761274419,Taraxacum_sect_Orientalia_sp_63822:1.761274416):0.1182662647,Taraxacum_nordstedtii:1.879540684):0.9452454793,Taraxacum_sect_Parvula_sp_S5642:2.824786164):0.3873331264,Taraxacum_platycarpum_var_longeappendicu:3.212119286):0.3063633756):0.1776501641,((((Taraxacum_commixtum:2.92318755,(Taraxacum_rubicundum:2.362178802,Taraxacum_sect_Leucantha_sp_JK3671:2.362178797):0.5610087472):0.3064816695,((Taraxacum_sect_Piesis_sp:1.994754393,Taraxacum_sect_Sikimensia_sp_JS5102:1.994754393):0.6300223264,Taraxacum_sect_Suavia_sp_4218:2.624776717):0.6048924953):0.2082424315,(Taraxacum_erythrospermum:2.747718634,(Taraxacum_sect_Alpestria_sp_JS4280:1.279046902,Taraxacum_sect_RuderaliaPalustria_sp_s54:1.279046902):1.468671727):0.6901930168):0.06641384196,(Taraxacum_oxoniense:2.376741805,Taraxacum_platycarpum_var_platycarpum:2.3767418):1.127583687):0.1918073392):0.9299398674):0.008925775006,(Taraxacum_sect_Kashmirana_sp_466:3.334309731,Taraxacum_sect_Tibetana_sp_JK4065:3.334309725):1.300688742):0.04438171461,(Taraxacum_glabrum:0.9406626709,Taraxacum_pauckertianum:0.9406626712):3.738717513):0.9096608456,(((((Taraxacum_alaskanum:1.869192677,Taraxacum_coreanum:1.869192682):0.3036597178,(Taraxacum_mongolicum:0.9431073515,Taraxacum_sp_Hiiesalu_65:0.9431073509):1.229745044):1.76665996,(Taraxacum_formosanum:2.94046713,(Taraxacum_sect_Biennia_sp_6225:2.909478509,Taraxacum_sect_Mongolica_sp_6081:2.909478508):0.03098862259):0.9990452244):1.330264068,((Taraxacum_arcticum:4.531314271,Taraxacum_lacerum:4.53131427):0.4219023254,((Taraxacum_japonicum:0.09726238713,Taraxacum_platycarpum_subsp_maruyamanum:0.09726238718):0.3530415868,Taraxacum_platycarpum_subsp_hondoense:0.4503039728):4.502912623):0.3165598206):0.2460476767,(((Taraxacum_brachyceras:3.805421483,(Taraxacum_ceratophorum:3.309954983,Taraxacum_soczavae:3.30995498):0.4954664981):0.3242634347,(Taraxacum_officinale:2.890551943,Taraxacum_phymatocarpum:2.890551945):1.239132973):0.01367492834,Taraxacum_laevigatum:4.143359843):1.372464255):0.07321693496):8.332465795):0.4314766644):0.2978086429,((((((Crepis_aurea:2.427931892,Crepis_chrysantha:2.427931892):1.013966815,Crepis_sibirica:3.441898704):1.541794583,Crepis_tectorum:4.983693296):2.465619441,(Crepis_multicaulis:4.903482501,Rhagadiolus_edulis:4.903482501):2.545830237):1.331588189,Crepis_viscidula:8.780900937):2.599562959,(Crepis_nana:3.736774332,Ixeridium_gracile:3.736774329):7.643689546):3.270328248):1.551648669):0.8548885673,(((((((Helminthotheca_echioides:5.220558052,(Picris_hieracioides:3.046364242,Picris_pauciflora:3.046364242):2.174193821):0.2985331394,(((Hypochaeris_glabra:1.235053691,Leontodon_saxatilis:1.235053696):0.02449986346,(Leontodon_longirostris:0.2244370789,Leontodon_tingitanus:0.2244370789):1.035116481):2.057114984,(Leontodon_maroccanus:3.201519328,Leontodon_tuberosus:3.201519322):0.1151492167):2.202422653):0.7219135646,((Leontodon_boryi:1.86428955,((Leontodon_crispus:0.2764395202,Leontodon_graecus:0.2764395201):0.1831017864,Leontodon_incanus:0.4595413068):1.404748237):1.116994948,Leontodon_hispidus:2.981284489):3.259720273):2.003594823,(((((Hypochaeris_acaulis:1.589653189,(((Hypochaeris_clarionoides:0.9816702999,Hypochaeris_palustris:0.9816702987):0.1311411321,Hypochaeris_taraxacoides:1.112811433):0.2597641728,Hypochaeris_tenuifolia:1.372575605):0.2170775827):0.07999071275,(((Hypochaeris_apargioides:0.9203671761,Hypochaeris_spathulata:0.920367178):0.286148708,Hypochaeris_montana_var_hookeri:1.206515885):0.3329368532,((Hypochaeris_chillensis:0.8275915945,((Hypochaeris_chondrilloides:0.5857922204,Hypochaeris_megapotamica:0.5857922199):0.2262424283,Hypochaeris_microcephala:0.8120346511):0.01555694539):0.04016592849,Hypochaeris_pampasica:0.8677575237):0.6716952163):0.130191162):0.1002934912,(Hypochaeris_meyeniana:1.522939592,Hypochaeris_scorzonerae:1.522939591):0.2469978003):0.07583108536,(Hypochaeris_graminea:1.054977714,Hypochaeris_sessiliflora:1.054977714):0.7907907626):3.894840527,((Hypochaeris_ciliata:2.820995399,(Hypochaeris_maculata:0.8732071927,Hypochaeris_uniflora:0.8732071923):1.947788211):0.5985572577,(Hypochaeris_cretensis:1.609811135,Hypochaeris_illyrica:1.609811134):1.809741527):2.321056345):2.503990584):1.132991195,(Hypochaeris_achyrophorus:2.952433118,Hypochaeris_radicata:2.952433118):6.425157661):1.352481044,(Hypochaeris_robertia:9.235149413,((Scorzoneroides_autumnalis:1.198366395,(Scorzoneroides_carpetana:0.1585633928,Scorzoneroides_nevadensis:0.1585633928):1.039803):1.733424012,(Scorzoneroides_cichoriacea:1.268846225,(Scorzoneroides_helvetica:1.106274735,Scorzoneroides_montana:1.106274735):0.1625714899):1.662944177):6.30335901):1.494922404):3.317103381,((Lactucosonchus_webbii:0.8475125492,Sventenia_bupleuroides:0.8475125467):0.3719398043,Prenanthes_purpurea:1.219452352):12.82772287):3.010154148):1.113081748,(((((((((((Cephalorrhynchus_macrorhizus:0.5928368091,Cicerbita_sikkimensis:0.592836809):0.6889270143,Mulgedium_lessertianum:1.281763824):0.5154168628,((((Chaetoseris_grandiflora:0.3315553714,Chaetoseris_sp_Lac103:0.3315553717):0.3341255729,(Melanoseris_likiangensis:0.4272049833,Melanoseris_taliensis:0.4272049841):0.2384759591):0.05496873378,Chaetoseris_macrantha:0.7206496756):0.5791551378,((Stenoseris_cf_tenuis_Yin_ZJ_al_3277:0.2091152431,Stenoseris_tenuis:0.2091152432):0.4964070837,Stenoseris_taliensis:0.7055223265):0.5942824869):0.4973758703):1.367732647,(((((((Chaetoseris_cf_cyanea_Dong_HJ_al_643:0.2270714661,Chaetoseris_yunnanensis:0.2270714659):0.616382237,Lactuca_lessertiana:0.8434537019):0.02958808984,(Chaetoseris_hastata:0.2848196727,(Chaetoseris_sichuanensis:0.22945234,Melanoseris_beesiana:0.2294523402):0.05536733206):0.588222121):0.0005369276386,Chaetoseris_hispida:0.8735787207):0.003613746826,(Chaetoseris_lutea:0.1968248278,Melanoseris_cyanea:0.1968248278):0.6803676393):0.003302873025,Chaetoseris_lyriformis:0.8804953401):2.254928063,((Mulgedium_pulchellum:0.3810381258,Mulgedium_sp_YL_2009:0.3810381274):2.710838109,Mulgedium_qinghaicum:3.091876228):0.04354717416):0.02948992797):0.5013668609,Parasyncalathium_souliei:3.666280192):1.228912527,Mulgedium_bracteatum:4.895192713):2.153788857,((Lactuca_canadensis:4.681402114,((((Lactuca_dissecta:1.129285122,Lactuca_dolichophylla:1.129285122):1.375132755,Steptorhamphus_tuberosus:2.504417872):0.786300971,Lactuca_inermis:3.290718844):0.926180556,(Lactuca_perennis:1.674344049,Lactuca_undulata:1.674344049):2.542555353):0.4645027148):1.567811282,(((((Lactuca_indica:0.09250973302,Lactuca_indica_var_laciniata:0.09250973302):0.3950372515,(Pterocypsela_elata:0.07501335548,Pterocypsela_raddeana:0.07501335548):0.4125336288):0.2411780897,Pterocypsela_sonchus:0.7287250755):2.063264549,(Melanoseris_sp_IBSC_3044:2.488551143,Pterocypsela_formosana:2.488551144):0.3034384806):3.043752513,(((Lactuca_sativa:0.6074643068,Lactuca_serriola:0.6074643068):2.003712083,(Scariola_orientalis:0.3262199804,Scariola_viminea:0.3262199804):2.284956413):1.120143961,(Lactuca_sibirica:2.001971052,Lactuca_tatarica:2.001971052):1.729349303):2.104421785):0.4134712514):0.7997681841):6.707704588,(((Cicerbita_oligolepis:2.239270328,(Melanoseris_leptantha:0.08539263406,Stenoseris_triflora:0.08539263406):2.153877702):2.50400295,((Lactuca_parishii:0.1810158326,Mulgedium_umbrosum:0.1810158326):2.990377174,(((Notoseris_melanantha:0.4569513634,Notoseris_wilsonii:0.4569513627):1.196593932,Paraprenanthes_sororia:1.65354529):0.4188179283,((((Paraprenanthes_diversifolia:0.2528949431,Paraprenanthes_luchunensis:0.2528949432):0.06596552145,(((Paraprenanthes_glandulosissima:0.2425268879,Paraprenanthes_gracilipes:0.2425268879):0.03472128998,Paraprenanthes_heptantha:0.2772481776):0.03211033294,((Paraprenanthes_hastata:0.2630634887,(Paraprenanthes_multiformis:0.2073539957,Paraprenanthes_prenanthoides:0.2073539953):0.05570949324):0.01768054418,Paraprenanthes_polypodifolia:0.280744033):0.02861447744):0.009501954159):0.418498134,((Paraprenanthes_longiloba:0.09996352867,Paraprenanthes_yunnanensis:0.09996352914):0.02252619815,Paraprenanthes_sagittiformis:0.1224897272):0.6148688733):0.02989076989,Paraprenanthes_pilipes:0.7672493684):1.305113848):1.099029793):1.571880275):8.541985735,((((((((Dubyaea_blinii:3.779755405,Youngia_racemifera:3.7797554):7.121817248,Notoseris_henryi:10.90157267):0.5875048218,((Notoseris_macilenta:3.019518033,Notoseris_psilolepis:3.019518026):0.06578193955,Notoseris_porphyrolepis:3.085299968):8.403777522):0.03152829998,Notoseris_rhombiformis:11.52060579):0.07237624476,Stenoseris_graciliflora:11.59298203):0.115654045,Notoseris_triflora:11.70863608):0.04971041421,Prenanthes_yakoensis:11.75834649):0.2996008265,Prenanthes_scandens:12.05794733):1.22731169):0.4714271578):0.3573342924,((Chaetoseris_roborowskii:1.986877518,Stenoseris_auriculiformis:1.986877518):2.236078401,Cicerbita_azurea:4.222955929):9.891064536):0.3007791367,Cicerbita_alpina:14.41479959):0.8058494587,((Faberia_cavaleriei:1.262063784,Faberia_nanchuanensis:1.262063784):1.488223232,((Faberia_faberi:1.376445832,Faberia_sinensis:1.376445832):1.16282306,Faberia_thibetica:2.539268892):0.2110181195):12.47036201):2.949762061):4.281386907):6.055131324,(((((((((((((((((((Albertinia_brasiliensis:1.239052168,(Chresta_sphaerocephala:1.135233785,Eremanthus_erythropappus:1.135233786):0.1038183829):0.1198407465,(Critoniopsis_huairacajana:0.3109287072,Critoniopsis_sodiroi:0.3109287066):1.047964205):0.09889223429,((Critoniopsis_leiocarpa:1.136792712,Heterocoma_lanuginosa:1.136792714):0.1774107226,Tephrothamnus_paradoxus:1.314203433):0.1435817142):0.09179614758,((((((((Cyanthillium_patulum:0.3700026446,Vernonia_baldwinii:0.3700026449):0.09824052905,Vernonia_texana:0.4682431731):0.05658794852,(Vernonia_angustifolia:0.3818823723,Vernonia_noveboracensis:0.3818823735):0.1429487486):0.5070935475,((Lychnophora_ericoides:1.012930303,((Vernonia_alamanii:0.4674861943,Vernonia_sp_US_sn:0.4674861935):0.05032269986,Vernonia_missurica:0.5178088948):0.4951214078):0.01333660054,(Vernonanthura_patens:0.1309954213,Vernonia_brasiliana:0.1309954213):0.8952714814):0.005657766741):0.003074527832,((((Vernonanthura_chamaedrys:0.4440256671,Vernonia_gigantea:0.4440256669):0.04120632518,Vernonia_lindheimerii:0.4852319929):0.03115034081,Vernonia_fasciculata:0.5163823326):0.01652521893,Vernonia_profuga:0.5329075517):0.5020916454):0.1313574708,Gorceixia_decurrens:1.166356666):0.2409332406,Proteopsis_argentea:1.407289909):0.03359144199,Lessingianthus_warmingianus:1.440881351):0.1086999458):0.3489488492,(((Centratherum_punctatum:1.699550105,((((Elephantopus_carolinianus:0.1619974948,Elephantopus_nudatus:0.161997495):0.07335092067,(Elephantopus_elatus:0.1816823284,Elephantopus_mollis:0.1816823292):0.05366608693):1.304645463,Lychnophora_diamantinana:1.539993877):0.09808801938,Elephantopus_scaber:1.638081897):0.0614682069):0.01079840196,Heterocypsela_andersonii:1.710348506):0.1533493157,Stokesia_laevis:1.863697823):0.03483232306):0.00458805171,(((((Chrysolaena_flexuosa:0.07311680772,Chrysolaena_platensis:0.07311680772):0.3385197703,Lepidaploa_tortuosa:0.4116365802):0.06904179768,((Lepidaploa_arborescens:0.1385565741,Vernonia_sp_Keeley_Keeley_4443F:0.138556575):0.0986705911,(Lepidaploa_borinquensis:0.2138450378,Lepidaploa_canescens:0.2138450378):0.02338212821):0.2434512114):0.8470015371,(Lepidaploa_balansae:1.309483464,((Lessingianthus_bardanoides:0.1993581301,Lessingianthus_buddleiifolius:0.1993581301):1.091616525,Lychnophora_salicifolia:1.290974656):0.01850881008):0.01819644948):0.1110591594,(((Eremosis_shannoni:0.3761317576,Lepidonia_callilepis:0.3761317566):0.05440812378,Vernonia_guerreroana:0.4305398828):0.02416086661,(Lepidonia_jonesii:0.2801284882,Stramentopappus_pooleae:0.2801284879):0.1745722599):0.9840383261):0.4643791235):0.1402199625,((Centauropsis_decaryi:0.9996726899,Eirmocephala_brachiata:0.9996726891):0.1492971329,(Vernonia_brachycalyx:0.9192379651,Vernonia_bullata:0.9192379655):0.2297318584):0.8943683345):0.2156803555,(((((((Baccharoides_lasiopus:0.5023545176,Brachythrix_glomerata:0.5023545171):0.03374421981,Vernonia_bipontini:0.5360987375):0.01008511068,Hilliardiella_leopoldii:0.5461838482):0.1852593266,(Bothriocline_laxa:0.3948164264,Bothriocline_ugandensis:0.3948164266):0.3366267485):0.433924314,((Bothriocline_ruwenzoriensis:0.1952542087,Ethulia_conyzoides:0.1952542087):0.8804225226,((Orbivestus_cinerascens:0.9484969569,((Vernonia_robinsonii:0.3709314379,Vernoniastrum_latifolium:0.3709314377):0.5050965377,Vernoniastrum_nestor:0.8760279737):0.0724689831):0.01746043627,Vernonia_tanganyikensis:0.9659573927):0.1097193367):0.08969076006):0.07909554077,Erlangea_misera:1.24446303):0.8565238764,((((Brachythrix_brevipapposa:1.467631478,(Centrapalus_pauciflorus:1.247067081,Strobocalyx_arborea:1.247067081):0.2205643997):0.04120944906,Tarlmounia_elliptica:1.508840929):0.09707864437,Cabobanthus_polysphaerus:1.605919573):0.4240486411,(((((Hilliardiella_aristata:0.2986022502,Vernonia_sp_Koekemoer_1973:0.2986022507):0.06933360067,Hilliardiella_oligocephala:0.367935851):0.1486139422,Vernonia_capensis:0.5165497919):0.6961218773,Vernonia_subplumosa:1.212671672):0.1059754084,(Parapolydora_fastigiata:0.4202661611,Polydora_poskeana:0.4202661611):0.8983809213):0.7113211352):0.07101868944):0.1580316097):0.6257812275,(((Linzia_accommodata:0.1971004069,Linzia_glabra:0.1971004071):0.1165336024,((Linzia_gerberiformis:0.2607942877,Linzia_melleri:0.260794288):0.03053252156,Vernonia_verrucata:0.2913268092):0.0223072001):0.5037583094,Linzia_vernonioides:0.8173923226):2.067407425):0.4152514948,(((Baccharoides_adoensis:0.09946359315,Vernonia_abyssinica:0.09946359315):1.088878493,((((Hesperomannia_arborescens:0.1136240441,Hesperomannia_sp_Ching_H28:0.1136240443):0.0143505943,Hesperomannia_arbuscula:0.1279746381):0.2196090121,Hesperomannia_lydgatei:0.3475836504):0.6437705179,Vernonia_colorata:0.9913541662):0.1969879192):0.2482895309,(((Gymnanthemum_amygdalinum:0.9733453592,Pleurocarpaea_denticulata:0.9733453588):0.07198869358,Vernonia_humblotii:1.045334051):0.2710893809,(Gymnanthemum_corymbosum:0.4102693794,Gymnanthemum_mespilifolium:0.4102693794):0.9061540525):0.1202081859):1.863419626):0.6661151742,(Moquinia_racemosa:1.745376555,Pseudostifftia_kingii:1.745376555):2.220789854):1.406905599,Distephanus_ambongensis:5.373072015):2.503216056,(Distephanus_barus:3.131527198,(Distephanus_polygalifolius:1.982721676,(Vernonia_garnieriana:1.286158197,Vernonia_madagascariensis:1.286158197):0.6965634766):1.148805521):4.744760862):6.30602863,(((((((((Berkheya_angolensis:0.7275618733,(Berkheya_carlinopsis:0.3140955801,Berkheya_coddii:0.31409558):0.4134662955):0.03551433307,Berkheya_zeyheri:0.7630762064):0.1078828841,Berkheya_bipinnatifida:0.8709590918):0.4176426629,(Berkheya_cirsiifolia:0.9693751071,Berkheya_subulata:0.9693751062):0.319226645):0.7899824148,((Berkheya_carduoides:0.7553416845,(Berkheya_pannosa:0.2279581524,Berkheya_rhapontica:0.2279581524):0.5273835302):0.6603472212,(Berkheya_echinacea:0.7971986913,Berkheya_setifera:0.7971986913):0.6184902121):0.66289526):1.477403131,(((((Berkheya_annectens:0.6241498924,(Berkheya_cardopatifolia:0.5553670305,Berkheya_onobromoides:0.555367032):0.06878286184):0.9953474506,((Berkheya_eriobasis:0.4566770061,Berkheya_pinnatifida:0.4566770057):0.9258893551,(Berkheya_rigida:1.371687815,Munnozia_pinnatipartita:1.371687817):0.01087854361):0.2369309845):0.8946804905,Cuspidia_cernua:2.514177835):0.6177165839,((((Berkheya_canescens:0.5599002024,Berkheya_fruticosa:0.5599002024):1.058321009,Berkheya_spinosa:1.618221215):0.4526794184,(((Berkheya_cruciata:1.221762903,(Cullumia_patula:1.004056802,Cullumia_rigida:1.004056802):0.2177060993):0.44137496,(Cullumia_bisulca:0.820883482,Cullumia_decurrens:0.820883482):0.8422543786):0.08126452453,Cullumia_aculeata:1.744402393):0.3264982484):0.1413441915,Berkheya_cuneata:2.212244823):0.9196495875):0.3535341014,Heterorhachis_aculeata:3.485428524):0.07055878013):2.390763211,(Berkheya_purpurea:2.619654506,(Berkheya_spinosissima:1.668269401,(Didelta_carnosa:1.059073176,Didelta_spinosa:1.059073176):0.6091962294):0.9513850917):3.327096011):3.869991311,(((((((Berkheya_sp_M140902:0.2524008523,Hirpicium_armerioides:0.2524008527):0.1853026135,Hirpicium_armerioides_subsp_rudatisii:0.4377034659):0.7294228435,Hirpicium_linearifolium:1.167126311):2.351294644,(((Berkheyopsis_pechuelii:0.2017927837,Hirpicium_gazanioides:0.2017927837):0.8214416602,Hirpicium_gorterioides:1.023234444):0.8753895327,Hirpicium_bechuanense:1.898623973):1.619796984):0.8109621056,(Hirpicium_echinus:0.7347925751,Hirpicium_sp_RM1324:0.7347925751):3.594590486):1.647137292,((((Gazania_caespitosa:0.8946620952,Gazania_ciliaris:0.8946620952):2.430420025,((Gazania_heterochaeta:1.156370333,Gazania_lichtensteinii:1.156370333):0.8062272676,Gazania_tenuifolia:1.962597598):1.362484522):0.3319547427,((((((Gazania_krebsiana:0.2369209703,Gazania_sp_NPB_2007:0.2369209705):0.4870786583,((Gazania_krebsiana_subsp_serrulata:0.4615520427,Gazania_linearis_subsp_linearis:0.4615520422):0.1276606422,Gazania_linearis_var_ovalis:0.5892126839):0.1347869443):1.428323267,((Gazania_leiopoda:2.071366124,Gazania_schenckii:2.071366125):0.01009854602,((Gazania_maritima:0.1521189058,Gazania_serrata:0.1521189056):0.01836145999,Gazania_rigida:0.1704803656):1.910984304):0.07085822528):0.02221606159,(Gazania_longiscapa:0.6843613893,(Gazania_rigens_var_leucolaena:0.2054348717,(Gazania_rigens_var_rigens:0.1872828398,Gazania_rigens_var_uniflora:0.1872828402):0.01815203173):0.4789265169):1.490177568):0.01573742869,(Gazania_krebsiana_subsp_krebsiana:0.5901078964,Gazania_pectinata:0.5901078973):1.600168489):0.3792817262,Gazania_sp_Koekemoer_and_Funk_1929:2.569558112):1.087478755):0.6981461058,(Gazania_jurineifolia_subsp_jurineifolia:3.471292691,(Gazania_jurineifolia_subsp_scabra:3.453505798,Gazania_rigens:3.453505801):0.01778689284):0.8838902766):1.621337384):0.1239748234,((((((Gorteria_affinis:1.238856702,((Gorteria_sp_FS_2012a:0.389037831,Gorteria_sp_RM1349:0.3890378308):0.8475538703,Hirpicium_diffusum:1.236591701):0.002265000322):0.000764160245,Gorteria_sp_RC_2008:1.239620861):0.001514304605,Gorteria_corymbosa:1.241135167):0.04170213199,Gorteria_diffusa:1.282837298):0.512001345,Gorteria_personata:1.794838646):0.1539688774,(Gorteria_sp_FS_2012b:1.856112202,((Gorteria_sp_FS_2012c:0.2211880758,Gorteria_sp_FS_2012d:0.2211880758):1.020532281,(Hirpicium_alienatum:0.6229545962,Hirpicium_integrifolium:0.6229545966):0.6187657606):0.6143918445):0.09269532144):4.151687645):3.716246631):2.317506111,((Eremothamnus_marlothianus:0.6001948803,Hoplophyllum_spinosum:0.6001948803):9.831062968,Heterolepis_aliena:10.4312579):1.702990051):2.048068779):2.442119941,((((((((Arctotheca_calendula:0.8651820453,((Arctotheca_forbesiana:0.6067269514,(Arctotheca_marginata:0.5655480215,Arctotheca_populifolia:0.5655480207):0.04117893008):0.0223139855,Arctotheca_prostrata:0.6290409371):0.2361411098):1.635171148,Haplocarpha_lyrata:2.500353179):1.814941352,(Arctotis_dregei:1.047600455,Arctotis_sulcocarpa:1.047600455):3.267694089):0.8037437314,(((((((((((Arctotis_acaulis:0.3097742131,Arctotis_sp_D_RJM_2008:0.3097742144):0.02966602705,Arctotis_sp_A_McKenzie_12961:0.3394402404):0.4449007282,Arctotis_campanulata:0.7843409701):0.2872698968,(((Arctotis_aspera:0.4365675799,Arctotis_bellidifolia:0.4365675806):0.1739994247,(((Arctotis_elongata:0.4792387921,(Arctotis_incisa:0.1299309862,Arctotis_pinnatifida:0.1299309861):0.349307807):0.0911014107,Arctotis_laevis:0.5703402032):0.02890265912,(Arctotis_reptans:0.4485650626,Arctotis_rotundifolia:0.4485650625):0.1506777987):0.01132414256):0.04728901702,(Arctotis_cuprea:0.3911147384,Arctotis_revoluta:0.391114738):0.2667412832):0.413754845):0.1643634351,(((Arctotis_angustifolia:1.115574392,(Arctotis_semipapposa:1.043426171,Arctotis_sp_4_McKenzie_1075:1.04342617):0.07214822192):0.03130790306,(Arctotis_muricata:0.3059967345,Arctotis_stoechadifolia:0.3059967346):0.8408855599):0.05848429958,Arctotis_graminea:1.205366597):0.03060770658):0.01123280375,(Arctotis_auriculata:0.5217642944,(Arctotis_canescens:0.385258189,(Arctotis_crispata:0.08695003677,Arctotis_sp_B_13001:0.08695003674):0.2983081526):0.1365061056):0.7254428112):0.0654789355,((((((Arctotis_adpressa:1.048137318,Arctotis_sp_C_RJM_2008:1.048137316):0.008861331726,Arctotis_lanceolata:1.056998649):0.005905669501,Arctotis_aspera_var_scabra:1.062904319):0.002193222296,(Arctotis_argentea:0.1627767866,Arctotis_sp_Barker_1865:0.1627767867):0.9023207542):0.001779462651,Arctotis_verbascifolia:1.066877003):0.04450358929,(Arctotis_decurrens:0.5047817126,Arctotis_scullyi:0.5047817131):0.6065988794):0.2013054479):0.6606766749,((((((Arctotis_erosa:0.3667719001,Arctotis_hirsuta:0.3667718993):1.150802034,Arctotis_sp_E_Samuel_20:1.517573934):0.00136736066,Arctotis_flaccida:1.518941295):0.05172551374,(Arctotis_fastuosa:0.3308698586,Arctotis_leucanthemoides:0.3308698583):1.239796951):0.03237367846,Arctotis_leiocarpa:1.603040488):0.1450288046,Arctotis_venusta:1.748069294):0.2252934239):1.004312784,Arctotis_perfoliata:2.97767549):0.7766484335,Arctotis_breviscapa:3.754323934):0.5342200936,((((Arctotis_arctotoides:0.3844966158,Arctotis_hispidula:0.3844966158):0.3587945203,(Arctotis_microcephala:0.4570718673,Haplocarpha_schimperi:0.4570718673):0.2862192676):0.2473952076,(Arctotis_debensis:0.458463237,Arctotis_scapiformis:0.4584632366):0.5322231056):1.581571224,((Cymbonotus_lawsonianus:0.6281851348,Cymbonotus_preissianus:0.6281851348):0.6479170209,Cymbonotus_maidenii:1.276102155):1.296155408):1.716286462):0.8304942476):0.9136290986,Dymondia_margaretae:6.032667374):1.359145143,Haplocarpha_scaposa:7.391812526):3.433153709,((Haplocarpha_nervosa:2.013914793,Haplocarpha_rueppellii:2.013914792):1.221480096,Haplocarpha_parvifolia:3.235394894):7.589571338):1.830963531,Haplocarpha_lanata:12.65592976):3.9685069):1.679755367,(((((((((((Cacosmia_harlingii:0.1069287008,Cacosmia_hieronymi:0.1069287008):0.4861782487,Cacosmia_rugosa:0.5931069505):1.120637356,(Dillandia_perfoliata:1.033312044,(Oligactis_sessiliflora:0.1826296138,Oligactis_volubilis:0.1826296138):0.8506824283):0.6804322617):1.844261284,(((((Liabum_acuminatum:0.5387653301,Liabum_vargasii:0.5387653301):1.351004651,((Liabum_floribundum:0.3013473002,Liabum_igniarium:0.3013473002):1.103784596,((Liabum_solidagineum:0.3576766834,Liabum_wurdackii:0.3576766831):1.00044296,(Sampera_coriacea:0.1233268821,Sampera_cuatrecasasii:0.1233268821):1.234792763):0.04701225236):0.484638085):0.05334265045,((Liabum_asclepiadeum:0.1936180204,Liabum_kingii:0.1936180204):1.491202447,((Liabum_barahonense:0.344762192,((Liabum_poiteaui:0.1451318822,Liabum_subacaule:0.145131882):0.1016182536,Liabum_selleanum:0.2467501363):0.09801205555):0.490962853,(Liabum_sp_Ventosa_sn:0.2453143858,Liabum_umbellatum:0.2453143855):0.5904106566):0.8490954225):0.258292167):0.118550494,Liabum_bourgeaui:2.061663126):0.09492160972,Liabum_grandiflorum:2.156584737):1.401420842):1.140906251,((Ferreyranthus_gentryi:0.8548626912,Ferreyranthus_verbascifolius:0.8548626899):0.3089287629,Ferreyranthus_rugosus:1.163791452):3.535120393):1.411002252,((((((Liabellum_angustissimum:0.8068320242,Sinclairia_polyantha:0.8068320242):0.1228872873,Sinclairia_sublobata:0.9297193128):0.08603297473,Sinclairia_vagans:1.015752286):0.05865814004,((Sinclairia_deamii:0.8274837398,Sinclairia_liebmannii:0.8274837408):0.02455315595,Sinclairia_similis:0.8520368961):0.2223735307):0.02723740163,(Liabellum_cervinum:0.8263315448,Sinclairia_caducifolia:0.8263315449):0.2753162831):0.03898367941,((Liabellum_palmeri:0.7635511145,Sinclairia_glabra_var_hypoleuca:0.7635511152):0.3371359002,(Megaliabum_andrieuxii:1.061118814,((Megaliabum_pringlei:0.8953825187,(Sinclairia_discolor:0.7621945556,Sinclairiopsis_klattii:0.7621945535):0.1331879638):0.1416849138,(Sinclairia_ismaelis:0.761655576,Sinclairia_moorei:0.7616555757):0.2754118569):0.02405138402):0.03956820001):0.03994449046):4.969282571):1.393968227,(((Paranephelius_asperifolius:0.06676352278,Paranephelius_ovatus:0.06676352278):0.1881736528,Paranephelius_uniflorus:0.254937176):0.6761617882,Pseudonoseris_discolor:0.931098966):6.57278335):0.8526734084,(((((((Munnozia_annua:0.5371021104,Munnozia_nivea:0.5371021104):1.148550699,(Munnozia_hastifolia:0.08749934645,Munnozia_maronii:0.0874993465):1.598153463):0.4768277129,((Munnozia_gigantea:0.7563519045,Munnozia_senecionidis:0.7563519034):0.07416713292,Munnozia_wilburii:0.8305190374):1.331961486):0.7280753219,Munnozia_sagasteguii:2.890555849):1.089917731,Munnozia_fosbergii:3.980473592):1.378984823,Munnozia_lyrata:5.359458406):0.103104149,((Munnozia_campii:0.9096701822,(Munnozia_jussieui:0.8268314463,Pseudonoseris_szyszylowiczii:0.826831444):0.0828387361):0.323009536,Munnozia_foliosa:1.232679717):4.229882843):2.893993173):0.1877630151,(Chionopappus_benthamii:6.042237215,(((Erato_costaricensis:1.060693201,Erato_polymnioides:1.060693201):0.3492464321,Erato_sodiroi:1.409939632):1.72706445,((Philoglossa_mimuloides:1.311876702,Philoglossa_purpureodisca:1.311876701):0.5166889043,Philoglossa_peruviana:1.828565607):1.308438471):2.905233119):2.502081536):1.176153665,((Microliabum_mulgediifolium:1.131704743,Microliabum_polymnioides:1.131704743):1.072734809,Stephanbeckia_plumosa:2.204439551):7.516032828):2.885756374,(Chrysactinium_acaule:0.1984177733,Chrysactinium_hieracioides:0.1984177733):12.40781101):5.697963219):0.5220588213,Platycarphella_carlinoides:18.82625083):3.831156223,((Gundelia_tournefortii:12.78172954,Scolymus_maculatus:12.78172954):5.593189354,Warionia_saharae:18.3749189):4.282488169):5.058130094,((((((((Podospermum_jacquinianum:1.044149115,Tragopogon_buphthalmoides:1.044149113):0.04715068312,Tragopogon_samaritani:1.091299796):0.2456687658,Tragopogon_crocifolius:1.336968563):2.631212349,(((Tragopogon_dubius:3.809930441,Tragopogon_latifolius:3.809930436):0.05368538329,Tragopogon_pterocarpus:3.863615826):0.002733221524,(Tragopogon_porrifolius:0.3832159868,Tragopogon_porrifolius_subsp_australis:0.3832159861):3.48313306):0.101831865):0.02880930729,(((((Tragopogon_cf_tasch_kala_EVM_2008:0.5202974168,Tragopogon_longirostris:0.5202974155):0.4793766348,Tragopogon_ruber:0.9996740524):0.01913365082,(Tragopogon_marginatus:0.9078547631,Tragopogon_porphyrocephalus:0.9078547628):0.1109529397):0.01309419775,(Tragopogon_marginifolius:0.4199539356,Tragopogon_tomentosulus:0.4199539354):0.6119479648):0.6071251307,(Tragopogon_cupani:0.3278459563,Tragopogon_sinuatus:0.3278459567):1.311181076):2.357963188):0.593813992,(((((((((Tragopogon_acanthocarpus:0.5946959614,Tragopogon_pusillus:0.5946959622):0.2697916716,Tragopogon_x_mirabilis:0.8644876342):1.15327877,(Tragopogon_podolicus:1.923480547,Tragopogon_undulatus:1.923480544):0.0942858599):0.4451318274,(Tragopogon_gracilis:1.539566913,Tragopogon_meskheticus:1.539566917):0.9233313169):0.1079024794,(Tragopogon_dasyrhynchus:1.514456486,Tragopogon_subalpinus:1.514456489):1.056344224):0.06787082779,(Tragopogon_major:1.46215536,Tragopogon_reticulatus:1.462155362):1.176516178):0.3118639154,(((Tragopogon_graminifolius:0.7486372051,Tragopogon_tuberosus:0.7486372049):1.104350382,Tragopogon_ruthenicus:1.852987588):0.05344662309,Tragopogon_sosnowskyi:1.906434208):1.044101245):0.03337090245,(Tragopogon_castellanus:0.2387591396,Tragopogon_lamottei:0.2387591392):2.745147219):0.8859817398,((((Tragopogon_collinus:2.576465859,Tragopogon_trachycarpus:2.576465857):0.1426326014,Tragopogon_pterodes:2.719098459):0.7424241176,(((Tragopogon_filifolius:3.070620153,(Tragopogon_segetum:2.689036681,Tragopogon_stenophyllus:2.68903668):0.3815834724):0.1597816723,(Tragopogon_kemulariae:1.973490561,Tragopogon_serotinus:1.973490559):1.256911265):0.0168221319,Tragopogon_kashmirianus:3.247223959):0.2142986171):0.01304377548,((Tragopogon_dubianskyi:2.071655751,(Tragopogon_krascheninnikovii:0.2895687641,Tragopogon_pratensis:0.2895687641):1.782086986):0.02254947474,Tragopogon_orientalis:2.094205225):1.380361127):0.3953217464):0.7209161102):2.4907697,(((Tragopogon_albinervis:2.503677312,(Tragopogon_coloratus:2.406916642,Tragopogon_rechingeri:2.406916645):0.09676066856):0.004113862277,Tragopogon_makaschwilii:2.507791173):2.954707727,((Tragopogon_angustifolius:1.045441347,(Tragopogon_armeniacus:0.7978467202,((Tragopogon_aureus:0.6022838865,Tragopogon_badachschanicus:0.602283888):0.05425673772,Tragopogon_balcanicus:0.656540624):0.1413060951):0.2475946267):2.908298408,Tragopogon_olympicus:3.953739748):1.508759145):1.619075015):11.49470545,Scorzonera_hispanica:18.57627936):9.139257802):0.7913921789):7.34197,((((Abrotanella_emarginata:1.62441,Abrotanella_muscosa:1.62441):24.97642,(((((((((((((((((Achillea_abrotanoides:0.07121,Achillea_multifida:0.07121):0.52775,Achillea_x_morisiana:0.59896):0.32778,Achillea_moschata:0.92674):1.03647,((Achillea_ligustica:0.96388,Achillea_nana:0.96388):0.96564,(Achillea_pindicola_subsp_integrifolia:1.46029,Achillea_schurii:1.46029):0.46923):0.03369):0.27573,Achillea_ochroleuca:2.23894):1.19256,((((Achillea_absinthoides:0.95281,((((Achillea_biebersteinii:0.56921,Achillea_leptophylla:0.56921):0.043,Achillea_latiloba:0.61221):0.08617,Achillea_crithmifolia:0.69839):0.07984,(Achillea_clypeolata:0.32193,Achillea_grandifolia:0.32193):0.45629):0.17459):0.59056,((Achillea_ageratum:0.77761,Achillea_holosericea:0.77761):0.42943,((((Achillea_alpina:0.18753,Achillea_millefolium_var_alpicola:0.18753):0.46914,((Achillea_micrantha:0.10485,Achillea_monticola:0.10485):0.2675,Achillea_wilsoniana:0.37235):0.28432):0.04695,((((((Achillea_aspleniifolia:0.3739,Achillea_pannonica:0.3739):0.04128,((Achillea_collina:0.28769,Achillea_millefolium_subsp_sudetica:0.28769):0.07694,Achillea_millefolium:0.36463):0.05055):0.0378,Achillea_millefolium_subsp_ceretanica:0.45298):0.02026,Achillea_virescens:0.47324):0.00054,(Achillea_pratensis:0.31079,Achillea_styriaca:0.31079):0.16299):0.2077,Achillea_schmakovii:0.68148):0.02214):0.32186,((Achillea_distans:0.36299,Achillea_setacea:0.36299):0.08759,Achillea_fraasii:0.45058):0.57489):0.18156):0.33633):0.51643,(Achillea_clusiana:1.05114,Achillea_oxyloba:1.05114):1.00865):1.36621,(Achillea_acuminata:2.42613,((Achillea_impatiens:0.37127,Achillea_salicifolia:0.37127):0.25931,Achillea_ptarmica:0.63058):1.79556):0.99987):0.00549):1.04007,(((Achillea_formosa_subsp_formosa:1.63498,(Achillea_pseudoaleppica:1.27503,Achillea_vermicularis:1.27503):0.35995):0.38248,(Achillea_fragrantissima:1.74419,Achillea_membranacea:1.74419):0.27327):0.93705,Achillea_wilhelmsii:2.9545):1.51707):0.04463,(Anacyclus_clavatus:1.02581,Anacyclus_valentinus:1.02581):3.49039):0.51954,Tanacetum_vulgare:5.03575):1.00737,((Chamaemelum_nobile:2.67905,Santolina_africana:2.67905):0.98241,Glebionis_coronaria:3.66146):2.38166):1.24404,((((((((Artemisia_abrotanum:0.50963,Artemisia_alba:0.50963):0.58061,Artemisia_molinieri:1.09024):2.7766,((((Artemisia_afra:1.80914,((Artemisia_aucheri:1.40415,Artemisia_pontica:1.40415):0.3947,Artemisia_oliveriana:1.79886):0.01029):0.02489,(Artemisia_chamaemelifolia:1.10813,(Artemisia_gmelinii:0.58337,Artemisia_sacrorum:0.58337):0.52476):0.72591):1.65191,(((Artemisia_annua:1.16223,(Artemisia_apiacea:1.1075,Artemisia_ciniformis:1.1075):0.05472):2.25002,(((((Artemisia_diffusa:0.24519,(Artemisia_nitrosa:0.22092,Artemisia_sieberi:0.22092):0.02427):1.7219,(Artemisia_fragrans:1.94574,Artemisia_gracilescens:1.94574):0.02134):0.09163,Artemisia_elongata:2.05871):0.02239,(Artemisia_spicigera:0.10786,Artemisia_turanica:0.10786):1.97324):1.10596,(((Artemisia_kochiiformis:1.88851,(Artemisia_kopetdaghensis:1.87837,Artemisia_santonicum:1.87837):0.01014):0.01999,Artemisia_nutans:1.9085):1.26395,Artemisia_sinanensis:3.17246):0.0146):0.22519):0.02463,Artemisia_gmelinii_subsp_scheludjakoviae:3.43687):0.04908):0.24114,(((Artemisia_australis:0.24399,Artemisia_mauiensis:0.24399):0.19936,Artemisia_kauaiensis:0.44336):0.78334,Artemisia_chinensis:1.2267):2.50039):0.13976):0.18237,((((((((Artemisia_arbuscula:0.43357,Artemisia_tripartita:0.43357):0.31786,((Artemisia_globularia:0.14263,Artemisia_scopulorum:0.14263):0.29919,Artemisia_tridentata:0.44182):0.30962):0.1455,(Artemisia_cana:0.19871,Artemisia_rothrockii:0.19871):0.69823):0.31873,Artemisia_pygmaea:1.21567):0.72118,((Artemisia_copa:1.62658,Artemisia_filifolia:1.62658):0.20649,Artemisia_pattersonii:1.83307):0.10378):0.22428,(Artemisia_martirensis:1.41869,(Artemisia_pedatifida:0.95297,Artemisia_sodiroi:0.95297):0.46572):0.74245):0.12997,((Artemisia_californica:0.09042,Artemisia_nesiotica:0.09042):1.86951,Artemisia_potentilloides:1.95993):0.33118):0.88996,(Artemisia_lagocephala:2.1073,Artemisia_rutifolia:2.1073):1.07376):0.86815):0.50596,((((Artemisia_absinthium:1.64318,(((Artemisia_arborescens:0.17393,Artemisia_caerulescens:0.17393):0.21949,Artemisia_gorgonum:0.39342):0.54122,Artemisia_argentea:0.93464):0.70854):2.18496,(Artemisia_sieversiana:3.4595,Artemisia_turcomanica:3.4595):0.36864):0.29359,(((Artemisia_austriaca:0.49543,Artemisia_nitida:0.49543):1.68052,((((Artemisia_fukudo:1.99526,Artemisia_nakaii:1.99526):0.0358,Artemisia_schmidtiana:2.03106):0.00479,Artemisia_incana:2.03586):0.1158,(Artemisia_glacialis:1.01422,Artemisia_melanolepis:1.01422):1.13743):0.02429):0.20118,Artemisia_glomerata:2.37713):1.7446):0.22368,((((Artemisia_anomala:1.5523,Artemisia_selengensis:1.5523):0.17983,(((Artemisia_douglasiana:0.27291,Artemisia_ludoviciana:0.27291):0.2255,Artemisia_serrata:0.49841):0.27905,(Artemisia_suksdorfii:0.6698,Artemisia_tilesii:0.6698):0.10766):0.95468):0.48678,(Artemisia_lactiflora:0.91801,Artemisia_roxburghiana:0.91801):1.30091):0.58878,(((Artemisia_argyi:0.46947,Artemisia_indica:0.46947):0.34736,Artemisia_sylvatica:0.81683):0.71594,((((Artemisia_feddei:0.57146,Artemisia_lavandulifolia:0.57146):0.17983,Artemisia_vulgaris:0.75129):0.04837,Artemisia_mongolica:0.79966):0.68291,(((Artemisia_indica_var_maximowiczii:0.97998,(Artemisia_indica_var_orientalis:0.37496,Artemisia_montana:0.37496):0.60502):0.01792,(Artemisia_princeps:0.23585,Artemisia_stelleriana:0.23585):0.76205):0.10856,Artemisia_stolonifera:1.10647):0.3761):0.05021):1.27493):1.53772):0.20976):0.28673,((((Artemisia_armeniaca:0.85201,Artemisia_khorassanica:0.85201):0.34096,Artemisia_oelandica:1.19297):1.30682,(((Artemisia_atrata:0.07207,Artemisia_tournefortiana:0.07207):0.18562,Artemisia_laciniata:0.25769):0.71171,(Artemisia_laciniatiformis:0.22751,Artemisia_rubripes:0.22751):0.74189):1.53038):1.88145,Chrysanthemum_indicum:4.38124):0.46068):0.09468,((((Artemisia_campestris:0.84804,((((Artemisia_capillaris:0.22728,Artemisia_scoparia:0.22728):0.16199,Artemisia_japonica:0.38927):0.25321,((Artemisia_manshurica:0.35247,Artemisia_tschernieviana:0.35247):0.04551,(Artemisia_marschalliana:0.24925,(Artemisia_saposhnikovii:0.19203,Artemisia_tomentella:0.19203):0.05723):0.14873):0.2445):0.19834,Artemisia_pycnocephala:0.84083):0.00722):1.32828,(Artemisia_haussknechtii:1.87781,Mausolea_eriocarpa:1.87781):0.29852):0.17999,(Artemisia_dracunculus:0.24164,Artemisia_subdigitata:0.24164):2.11468):1.29881,Artemisia_keiskeana:3.65513):1.28147):0.43173,Kaschgaria_komarovii:5.36833):1.91882):2.11399,(Eriocephalus_africanus_var_paniculatus:1.88938,Eriocephalus_racemosus:1.88938):7.51176):2.05509,Ursinia_speciosa:11.45624):2.64075,Cotula_coronopifolia:14.09699):3.42316,((((((((((((((Aster_ageratoides_var_lasiocladus:0.53516,Aster_pseudoglehnii:0.53516):0.52426,(Aster_dolichopodus:0.72332,(Aster_mangshanensis:0.69412,Aster_oreophilus:0.69412):0.02919):0.33611):0.56248,((Aster_altaicus_var_millefolius:0.69198,Aster_crenatifolius:0.69198):0.59191,((Aster_heterolepis:0.67553,Aster_smithianus:0.67553):0.45922,((Aster_souliei:0.47095,Aster_tongolensis:0.47095):0.43223,Aster_vestitus:0.90318):0.23156):0.14915):0.33801):0.35604,((Aster_fanjingshanicus:1.62859,(Aster_incisus:0.82795,Aster_indicus:0.82795):0.80064):0.06034,(Aster_handelii:0.53152,Aster_homochlamydeus:0.53152):1.15741):0.289):0.95388,Sheareria_nana:2.93181):0.35932,(((Aster_alpinus:1.83398,Aster_tataricus:1.83398):0.3674,(((((Aster_baccharoides:1.25365,Aster_jishouensis:1.25365):0.12678,Aster_verticillatus:1.38043):0.12711,Aster_turbinatus:1.50755):0.42539,(Aster_piccolii:1.01488,Aster_pseudosimplex:1.01488):0.91806):0.13547,(((Aster_chusanensis:1.54451,Aster_maackii:1.54451):0.08051,Aster_sampsonii:1.62502):0.15111,(((Aster_limoniifolius:0.20779,Rhinactinidia_eremophila:0.20779):1.41244,Aster_oharai:1.62022):0.07519,Aster_taliangshanensis:1.69541):0.08072):0.29227):0.13298):0.43802,(Aster_amellus:2.40455,Aster_fastigiatus:2.40455):0.23485):0.65172):0.91876,Aster_angustifolius:4.20989):1.02253,((Aster_falcifolius:3.22353,(Aster_gramineus:2.6606,((Asterothamnus_centraliasiaticus:0.37659,Asterothamnus_fruticosus:0.37659):1.93296,(Aster_poliothamnus:1.5726,Aster_sikuensis:1.5726):0.73695):0.35106):0.56292):1.06434,Aster_scaber:4.28786):0.94456):0.69662,((Aster_hersileoides:0.97388,Aster_nitidus:0.97388):3.64355,Olearia_tomentosa:4.61743):1.31161):0.36151,((((Aster_albescens_var_albescens:0.19657,Aster_lavandulifolius:0.19657):0.55947,Aster_argyropholis:0.75604):2.55955,Callistephus_chinensis:3.31559):2.38465,(((((Aster_asteroides:1.7374,(Aster_flaccidus:1.62448,Erodiophyllum_elderi:1.62448):0.11293):0.56213,((Aster_diplostephioides:0.44655,Aster_setchuenensis:0.44655):0.16947,Aster_yunnanensis:0.61603):1.68351):0.10895,Aster_brachytrichus:2.40848):2.46812,(((((Aster_batangensis:2.50145,Brachyscome_humilis:2.50145):0.80304,Baccharis_neglecta:3.30449):0.09841,Kalimeris_longipetiolata:3.40291):0.74536,Lagenophora_pumila:4.14826):0.66611,((Chondropyxis_halophila:1.29166,(Elachanthus_pusillus:0.66807,Isoetopsis_graminifolia:0.66807):0.62358):2.50735,Vittadinia_australis:3.79901):1.01536):0.06223):0.04503,(Aster_auriculatus:2.11584,((Aster_panduratus:1.0779,Aster_pycnophyllus:1.0779):1.01593,(Myriactis_nepalensis:0.96692,Myriactis_wightii:0.96692):1.1269):0.02202):2.80578):0.77863):0.59031):0.43839,((Aster_fuscescens:2.03297,Aster_senecioides:2.03297):4.13893,(((((((((((Aster_integrifolius:0.96552,Eurybia_eryngiifolia:0.96552):0.07715,Eurybia_sibirica:1.04268):0.78063,((Eurybia_merita:0.24633,Eurybia_schreberi:0.24633):0.21172,Eurybia_spectabilis:0.45805):1.36525):0.00573,((((Eurybia_compacta:0.35731,Eurybia_hemispherica:0.35731):0.02888,Eurybia_mirabilis:0.38619):0.21731,Eurybia_radula:0.60349):0.51354,((Eurybia_divaricata:0.64194,Eurybia_furcata:0.64194):0.31742,Eurybia_radulina:0.95935):0.15768):0.71201):0.14666,(((Dieteria_bigelovii:0.74996,Leucosyris_carnosa:0.74996):0.34379,Machaeranthera_tanacetifolia:1.09374):0.48434,Triniteurybia_aberrans:1.57808):0.39761):0.25424,Herrickia_kingii_var_barnebyana:2.22993):0.25656,((Herrickia_glauca:0.26886,Herrickia_wasatchensis:0.26886):0.93645,Herrickia_horrida:1.20531):1.28118):0.12773,(Oreostemma_alpigenum_var_alpigenum:0.49643,(Oreostemma_alpigenum_var_haydenii:0.31943,Oreostemma_elatum:0.31943):0.177):2.11779):0.43329,(((Symphyotrichum_novae_angliae:0.3571,Symphyotrichum_pygmaeum:0.3571):0.20568,Symphyotrichum_novi_belgii:0.56278):0.89398,Symphyotrichum_subulatum:1.45676):1.59075):1.29878,Solidago_decurrens:4.34629):1.07359,(Conyza_sumatrensis:3.09009,((Erigeron_annuus:0.63579,Erigeron_tenuis:0.63579):1.64916,Erigeron_breviscapus:2.28495):0.80515):2.32979):0.75202):0.55704):0.51621,(((Bellis_perennis:3.85085,Conyza_japonica:3.85085):1.50734,(((Galatella_dahurica:0.99528,Galatella_linosyris:0.99528):0.41237,Galatella_villosa:1.40766):0.46451,Tripolium_vulgare:1.87217):3.48602):0.43403,(Dichrocephala_auriculata:4.47688,Grangea_maderaspatana:4.47688):1.31534):1.45294):2.39146,(((((Celmisia_asteliifolia:0.90689,Celmisia_tomentella:0.90689):1.14108,Celmisia_mackaui:2.04798):1.57699,((Olearia_albida:1.71281,Olearia_paniculata:1.71281):1.59851,((((Olearia_cheesemanii:0.37066,Olearia_rani:0.37066):2.32706,((((Olearia_chrysophylla:0.4018,(Olearia_covenyi:0.35114,Olearia_oppositifolia:0.35114):0.05066):0.0248,Olearia_rosmarinifolia:0.4266):0.53296,(Olearia_megalophylla:0.95236,Olearia_myrsinoides:0.95236):0.0072):0.76192,Olearia_ledifolia:1.72148):0.97625):0.12086,Pachystegia_insignis:2.81858):0.10577,(Olearia_solandri:0.67496,Olearia_traversii:0.67496):2.24939):0.38698):0.31364):0.55062,(Damnamenia_vernicosa:1.59745,((((Olearia_angustifolia:0.25287,Olearia_oporina:0.25287):0.5735,(Olearia_chathamica:0.30003,Olearia_semidentata:0.30003):0.52634):0.20551,(Olearia_colensoi:0.25053,Olearia_lyallii:0.25053):0.78135):0.23889,((Pleurophyllum_criniferum:0.33957,Pleurophyllum_hookeri:0.33957):0.01052,Pleurophyllum_speciosum:0.35009):0.92068):0.32668):2.57814):2.57396,Chiliotrichum_diffusum:6.74955):2.88706):2.41379,(((((Nannoglottis_carpesioides:0.81082,Nannoglottis_souliea:0.81082):0.46849,Nannoglottis_gynura:1.27931):1.10808,((Nannoglottis_delavayi:0.57459,Nannoglottis_yunnanensis:0.57459):0.01177,Nannoglottis_macrocarpa:0.58636):1.80103):0.58869,Nannoglottis_latisquama:2.97609):2.89088,Nannoglottis_ravida:5.86697):6.18343):5.46974):2.54283,Cyathocline_purpurea:20.06297):0.7406,(((((((Acrisione_cymosa:1.82015,(Papuacalia_dindondl:1.20311,Urostemon_kirkii:1.20311):0.61704):0.77908,(((Bedfordia_arborescens:0.38116,Bedfordia_salicina:0.38116):0.73122,Centropappus_brunonis:1.11238):1.15206,(Brachyglottis_repanda:1.87774,Senecio_monroi:1.87774):0.38669):0.33479):1.0079,Dolichoglottis_lyallii:3.60713):8.17734,(((((((((((Adenostyles_alpina:1.6122,Adenostyles_leucophylla:1.6122):0.85307,((Dolichorrhiza_caucasica:0.99643,Iranecio_cariensis:0.99643):0.46077,Pojarkovia_pojarkovae:1.45721):1.00806):0.04889,Caucasalia_parviflora:2.51416):1.7073,Lordhowea_insularis:4.22146):2.22584,(Delairea_odorata:3.86222,(((Emilia_transvaalensis:0.75058,Solanecio_biafrae:0.75058):1.12427,Kleinia_galpinii:1.87486):1.7928,Senecio_meuselii:3.66766):0.19456):2.58507):0.93336,((((((((((((Antillanthus_almironcillo:1.47339,Zemisia_discolor:1.47339):0.64337,Ekmaniopappus_mikanioides:2.11676):0.95028,(((Herreranthus_rivalis:1.77537,Jacmaia_incana:1.77537):0.76286,Lundinia_plumbea:2.53823):0.33792,(Monticalia_apiculata:2.78087,((Nesampelos_lucens:2.44683,Shafera_platyphylla:2.44683):0.25958,Oldfeltia_polyphlebia:2.70641):0.07447):0.09527):0.19089):0.29246,(Ignurbia_constanzae:0.24349,Leonis_trineura:0.24349):3.11601):0.64499,(((((Arbelaezaster_ellsworthii:1.34057,Dendrophorbium_lucidum:1.34057):1.12363,(Senecio_ayopayensis:1.79314,Senecio_subnemoralis:1.79314):0.67106):0.18647,Dendrophorbium_bomanii:2.65067):0.33973,(Graphistylis_dichroa:2.213,Hoehnephytum_trixoides:2.213):0.77739):0.7606,(Senecio_adamantinus:2.67114,Senecio_stigophlebius:2.67114):1.07985):0.25351):0.01634,(Elekmania_picardae:2.77371,Herodotia_haitiensis:2.77371):1.24713):0.81742,Senecio_otites:4.83825):0.27252,(Pericallis_multiflora:2.19115,Pericallis_murrayi:2.19115):2.91962):0.65218,(((Cabreriella_oppositicordia:3.91114,((Monticalia_abietina:1.21068,Scrobicaria_ilicifolia:1.21068):0.97848,Pentacalia_arborea:2.18917):1.72197):1.0559,((((((Caxamarca_sanchezii:1.38339,Pseudogynoxys_haenkei:1.38339):0.9713,Dorobaea_pimpinellifolia:2.35469):0.11083,((Charadranaetes_durandii:0.17671,Jessea_multivenia:0.17671):1.02814,Talamancalia_boquetensis:1.20484):1.26067):1.09297,(Lomanthus_fosbergii:0.07276,Senecio_arnaldii:0.07276):3.48572):0.21523,((Misbrookea_strigosissima:0.47953,Werneria_caespitosa:0.47953):1.30818,Xenophyllum_poposum:1.78771):1.986):0.90431,Monticalia_arbutifolia:4.67802):0.28902):0.36123,((Eriothrix_lycopodioides:2.04952,Faujasiopsis_flexuosa_subsp_boubonensis:2.04952):1.1111,(Faujasia_squamosa:2.71839,Hubertia_riparia:2.71839):0.44223):2.16765):0.43469):0.10564,Io_ambondrombeensis:5.8686):0.06926,((((Bethencourtia_palmensis:2.73507,(((Emilia_ambifaria:0.14679,Emilia_marlothiana:0.14679):0.74613,Emilia_protracta:0.89292):0.28562,Emilia_discifolia:1.17855):1.55653):0.16847,(Senecio_hederiformis:1.92695,Senecio_hollandii:1.92695):0.97659):0.0674,Senecio_achilleifolius:2.97094):1.1657,((Senecio_cordifolius:2.992,(((Senecio_glaberrimus:0.13339,Senecio_retrorsus:0.13339):0.09304,Senecio_latifolius:0.22643):2.61061,Senecio_saxatilis:2.83704):0.15496):0.3285,(Senecio_deltoideus:2.92622,(Senecio_pinifolius:0.372,Senecio_triqueter:0.372):2.55422):0.39428):0.81613):1.80122):0.6009,(((Bertilia_hantamensis:1.71304,(((Bolandia_argillacea:0.07631,Bolandia_pedunculosa:0.07631):0.4532,Bolandia_glabrifolia:0.52952):0.22572,(Bolandia_elongata:0.23273,Bolandia_pinnatifida:0.23273):0.52251):0.9578):3.22309,((((((Cineraria_albicans:0.67185,(Cineraria_geifolia:0.21299,Cineraria_lobata_subsp_lobata:0.21299):0.45886):0.14222,Cineraria_glandulosa_x_Cineraria_atripli:0.81408):0.01889,Cineraria_deltoidea:0.83297):0.31586,(Cineraria_austrotransvaalensis:0.5238,Cineraria_erodioides:0.5238):0.62503):0.31037,((Cineraria_alchemilloides:0.77519,(((Cineraria_cyanomontana:0.32647,(Cineraria_mazoensis:0.18992,Cineraria_pulchra:0.18992):0.13655):0.00328,Cineraria_lobata_subsp_soutpansbergensis:0.32975):0.24633,Cineraria_pinnata:0.57608):0.19912):0.60114,((((Cineraria_aspera:0.50741,Cineraria_vallis_pacis:0.50741):0.25887,(Cineraria_longipes:0.35148,Cineraria_lyratiformis:0.35148):0.41479):0.05037,(Cineraria_parvifolia:0.62477,Cineraria_saxifraga:0.62477):0.19187):0.24268,Cineraria_geraniifolia:1.05932):0.31702):0.08286):0.47206,Cineraria_mollis:1.93125):3.00487):0.8014,((Jacobaea_argunensis:2.76551,Jacobaea_maritima:2.76551):1.81718,Steirodiscus_tagetes:4.58268):1.15484):0.80123):0.8419):0.52276,(Dendrosenecio_kilimanjari_subsp_cottonii:6.07113,((Lamprocephalus_montanus:2.60812,Oresbia_heterocarpa:2.60812):1.9204,Phaneroglossa_bolusii:4.52852):1.54261):1.83228):0.52055,((Humbertacalia_sp_1521:1.9242,Sinosenecio_trinervius:1.9242):1.71107,Senecio_medley_woodii:3.63527):4.7887):0.0334,Dauresia_alliariifolia:8.45737):0.8331,(((((Arrhenechthites_mixta:2.4788,(Lachanodes_arborea:1.76719,(Pladaroxylon_leucadendron:1.30962,Senecio_thapsoides:1.30962):0.45757):0.71161):3.15308,((((((((Culcitium_pflanzii:1.39712,Senecio_algens:1.39712):0.5354,(((Lasiocephalus_campanulatus:0.7692,Senecio_patens:0.7692):0.29843,(Lasiocephalus_ovatus:0.85787,Senecio_involucratus:0.85787):0.20976):0.02137,Senecio_hypsobates:1.089):0.84352):0.09444,(Robinsonia_evenia:1.64752,Senecio_culcitioides:1.64752):0.37943):0.92268,((((Iocenes_acanthifolius:1.53355,Senecio_hieracium:1.53355):0.83759,((((Senecio_cremeiflorus:0.91952,(Senecio_fistulosus:0.88176,Senecio_jarae:0.88176):0.03776):0.11138,Senecio_grossidens:1.03089):0.19935,(Senecio_gayanus:0.0804,Senecio_lastarrianus:0.0804):1.14984):0.19316,Senecio_triodon_var_triodon:1.42341):0.94774):0.11089,(Senecio_arnicoides:0.21197,Senecio_trifurcatus:0.21197):2.27007):0.45918,(Senecio_ctenophyllus:2.84263,(((Senecio_integerrimus_var_exaltatus:1.14819,Senecio_roseus:1.14819):0.44133,Senecio_suaveolens:1.58953):0.62485,Senecio_oerstedianus:2.21438):0.62826):0.09858):0.00842):0.18159,(((Robinsonia_gayana:0.17732,Robinsonia_thurifera:0.17732):0.55382,(Robinsonia_gracilis:0.2553,Senecio_boyacensis:0.2553):0.47584):2.09348,Senecio_thianschanicus:2.82463):0.3066):0.55284,((((((Senecio_aegyptius:0.70657,Senecio_nevadensis:0.70657):0.41292,(((Senecio_angustifolius:0.0682,Senecio_pinnulatus:0.0682):0.16129,Senecio_niveus:0.22949):0.71833,Senecio_telekii:0.94782):0.17167):0.33705,((((Senecio_burchellii:0.45859,Senecio_cryphiactis:0.45859):0.03357,Senecio_madagascariensis:0.49216):0.22469,((Senecio_carroensis:0.16918,Senecio_parvifolius:0.16918):0.1503,Senecio_inaequidens:0.31949):0.39736):0.27024,(Senecio_mairetianus:0.19509,Senecio_massaicus:0.19509):0.792):0.46945):0.81569,(((Senecio_brasiliensis:0.94005,Senecio_chilensis:0.94005):0.39325,(Senecio_maulinus:1.01114,Senecio_polygaloides:1.01114):0.32217):0.15666,Senecio_niveoaureus:1.48996):0.78227):0.37661,(((((((((((Senecio_aethnensis:0.25987,Senecio_squalidus:0.25987):0.05889,Senecio_leucanthemifolius:0.31876):0.9789,Senecio_oreophyton:1.29767):0.01409,Senecio_rupestris:1.31176):0.0107,((Senecio_bollei:0.27416,Senecio_petraeus:0.27416):0.03732,Senecio_fruticulosus:0.31147):1.01099):0.03087,Senecio_hoggariensis:1.35333):0.00126,((Senecio_glaucus_subsp_coronopifolius:0.33135,Senecio_glaucus_subsp_glaucus:0.33135):0.20379,Senecio_mohavensis_subsp_breviflorus:0.53514):0.81945):0.06238,(Senecio_flaccidus_var_flaccidus:1.24566,(Senecio_incrassatus:1.22815,Senecio_teneriffae:1.22815):0.01752):0.17131):0.22832,Senecio_nebrodensis:1.64529):0.01009,Senecio_lividus:1.65539):0.22908,(Senecio_vernalis:0.99746,Senecio_vulgaris:0.99746):0.88701):0.76437):0.33285,((Senecio_cadiscus:1.78742,Senecio_elegans:1.78742):0.63517,((((Senecio_erysimoides:0.41464,Senecio_laxus:0.41464):0.07488,Senecio_piptocoma:0.48952):0.26313,Senecio_littoreus:0.75264):0.85086,Senecio_pinnatifolius_var_lanceolatus:1.60351):0.81909):0.5591):0.70238):0.26775,(Senecio_gramineus:3.2961,(Senecio_gregorii:2.06664,Senecio_prenanthoides:2.06664):1.22946):0.65572):0.5418,(((Senecio_hispidissimus:0.69506,(Senecio_psilocarpus:0.38408,Senecio_squarrosus:0.38408):0.31098):0.84515,Senecio_ilicifolius:1.54021):1.8543,Senecio_vestitus:3.39451):1.09912):1.13825):0.56529,Erechtites_valerianifolius:6.19717):0.91706,((Packera_aurea:0.63316,Packera_eurycephala:0.63316):0.07914,Packera_sp_RZ_2013:0.7123):6.40193):1.01087,((Austrosynotis_rectirama:0.97234,Synotis_lucorum:0.97234):3.84714,(Mikaniopsis_clematoides:2.13115,Mikaniopsis_sp_KAD343:2.13115):2.68833):3.30562):1.16538):1.4751,((Euryops_brownei:5.57824,(Hertia_pallens:2.25784,Lopholaena_coriifolia:2.25784):3.3204):2.2486,Gymnodiscus_capillaris:7.82684):2.93874):1.01889):0.58907,((((Aequatorium_asterotrichum:3.63158,((((Gynoxys_soukupii:1.35023,Nordenstamia_kingii:1.35023):0.52937,Paracalia_jungioides:1.87959):0.87951,Senecio_szyszylowiczii:2.7591):0.261,Paragynoxys_neodendroides:3.0201):0.61148):3.11402,((((Arnoglossum_atriplicifolium:1.12846,Yermo_xanthocephalus:1.12846):2.28328,(Pippenalia_delphiniifolia:1.62315,Psacalium_cirsiifolium:1.62315):1.7886):1.21723,(((Digitacalia_jatrophoides:2.53732,Pittocaulon_praecox:2.53732):0.98737,Villasenoria_orcuttii:3.52468):0.62073,(Roldana_suffulta:3.63931,Telanthophora_grandifolia:3.63931):0.5061):0.48357):0.74209,(Psacaliopsis_purpusii:0.97583,Robinsonecio_gerberifolius:0.97583):4.39523):1.37454):2.14621,((((Cacaliopsis_nardosmia:2.37511,(Rainiera_stricta:1.78181,Rugelia_nudicaulis:1.78181):0.5933):0.90597,Luina_hypoleuca:3.28108):0.85103,(Lepidospartum_burgessii:1.0013,Tetradymia_filifolia:1.0013):3.13081):3.805,((((((((Cremanthodium_brunneopilosum:1.42653,Cremanthodium_lineare:1.42653):0.87781,(Cremanthodium_ellisii:2.27099,((Ligularia_botryodes:1.96131,Sinosenecio_hederifolius:1.96131):0.14643,((((Ligularia_dolichobotrys:0.7266,Ligularia_stenocephala:0.7266):0.05021,Ligularia_przewalskii:0.77681):0.15115,Ligularia_sagitta:0.92796):0.38822,(((Ligularia_lamarum:0.3393,Ligularia_subspicata:0.3393):0.27409,Ligularia_liatroides:0.61339):0.58456,Ligulariopsis_shichuana:1.19795):0.11823):0.79156):0.16325):0.03336):0.51512,((Ligularia_brassicoides:2.04042,(Ligularia_paradoxa:0.27089,Ligularia_paradoxa_x_Ligularia_duciformi:0.27089):1.76953):0.18128,Ligularia_pleurocaulis:2.22171):0.59776):0.20836,(Cremanthodium_discoideum:2.21477,(((Ligularia_lingiana:0.19509,Ligularia_tsangchanensis:0.19509):0.57501,Syneilesis_palmata:0.77011):0.54949,Ligularia_vellerea:1.3196):0.89517):0.81305):0.62719,(Ligularia_cymbulifera:1.39606,Ligularia_tongolensis:1.39606):2.25896):0.94832,((((Cremanthodium_microglossum:3.29411,Farfugium_japonicum:3.29411):0.13889,(Ligularia_virgaurea_var_oligocephala:1.07503,Syneilesis_aconitifolia:1.07503):2.35796):0.41174,(((((Parasenecio_cyclotus:0.26824,Parasenecio_hastiformis:0.26824):0.29174,Parasenecio_taliensis:0.55998):0.56196,Parasenecio_latipes:1.12194):0.85884,Sinacalia_tangutica:1.98078):0.66952,((Parasenecio_deltophyllus:1.43222,Parasenecio_roborowskii:1.43222):0.53242,Parasenecio_maowenensis:1.96465):0.68566):1.19443):0.11633,((Cremanthodium_stenoglossum:3.24873,(Ligularia_dentata:1.87576,((Ligularia_fischeri:1.04,Ligularia_hodgsonii:1.04):0.68567,Ligularia_sibirica:1.72567):0.15009):1.37297):0.60628,Sinosenecio_subcoriaceus:3.85501):0.10605):0.64227):0.14507,Cremanthodium_humile:4.74841):0.46173,((Cremanthodium_decaisnei:5.03076,((((Ligularia_duciformis:0.79106,(Ligularia_nelumbifolia:0.28637,Ligularia_purdomii:0.28637):0.50469):0.58111,Ligularia_nelumbifolia_x_Ligularia_subsp:1.37217):0.1563,Ligularia_yunnanensis:1.52847):2.31499,(Ligularia_rumicifolia:3.61976,(Sinosenecio_eriopodus:0.40478,Tephroseris_stolonifera:0.40478):3.21498):0.2237):1.18731):0.13557,((Sinosenecio_chienii:1.91574,Sinosenecio_homogyniphyllus:1.91574):2.36993,((((Sinosenecio_denticulatus:1.71232,(Sinosenecio_fanjingshanicus:1.4254,Tephroseris_flammea_subsp_glabrifolia:1.4254):0.28692):0.32493,(Sinosenecio_euosmus:1.69882,(((Sinosenecio_globiger:0.52528,Tephroseris_subdentata:0.52528):0.43053,(Sinosenecio_leiboensis:0.89877,(Tephroseris_changii:0.52485,Tephroseris_pierotii:0.52485):0.37392):0.05704):0.05622,(Sinosenecio_septilobus:0.39687,Tephroseris_phaeantha:0.39687):0.61516):0.68679):0.33843):0.65336,((Tephroseris_flammea:0.86682,(Tephroseris_kirilowii:0.32362,Tephroseris_rufa:0.32362):0.5432):0.61908,Tephroseris_integrifolia_subsp_aucheri:1.4859):1.2047):0.02596,(Sinosenecio_guangxiensis:1.50706,Sinosenecio_oldhamianus:1.50706):1.20951):1.56909):0.88067):0.04381):2.72697):0.9547):2.07098,((Crocidium_multicaule:6.78429,Ischnea_elachoglossa:6.78429):3.92331,(((Endocellion_sibiricum:1.21963,Homogyne_alpina:1.21963):3.27789,Petasites_tricholobus:4.49753):0.35218,(Petasites_japonicus:0.2929,Tussilago_farfara:0.2929):4.55681):5.85789):0.25519):1.41075):1.12394,Chersodoma_jodopappa:13.49748):3.11464,Capelio_caledonica:16.61212):4.19145):5.79727):3.10466,((((((((((((Acanthospermum_australe:1.90391,(Lecocarpus_lecocarpoides:0.11409,Lecocarpus_pinnatifidus:0.11409):1.78982):0.72112,Acanthospermum_hispidum:2.62503):6.28041,(((((((((Melampodium_americanum:0.31825,Melampodium_longipes:0.31825):0.33859,Melampodium_pilosum:0.65684):0.93416,(Melampodium_diffusum:1.21776,(Melampodium_sericeum:0.22945,Melampodium_strigosum:0.22945):0.98832):0.37324):0.6891,((Melampodium_linearilobum:0.21748,Melampodium_nayaritense:0.21748):1.14597,Melampodium_pringlei:1.36345):0.91665):1.52119,Melampodium_glabribracteatum:3.8013):1.22902,(Melampodium_longicorne:1.34335,Melampodium_mayfieldii:1.34335):3.68696):1.44117,((((Melampodium_appendiculatum:0.50159,Melampodium_moctezumum:0.50159):0.14447,Melampodium_cupulatum:0.64607):1.85192,(Melampodium_rosei:1.43318,Melampodium_tenellum:1.43318):1.06481):1.4982,Melampodium_sinuatum:3.99619):2.47529):0.97239,((Melampodium_argophyllum:1.16371,Melampodium_leucanthum:1.16371):1.26603,((Melampodium_cinereum_var_cinereum:0.52461,Melampodium_cinereum_var_ramosissimum:0.52461):0.79455,Melampodium_cinereum_var_hirtellum:1.31916):1.11057):5.01414):1.37496,Melampodium_nutans:8.81883):0.0866):0.77415,(((Melampodium_bibracteatum:0.44497,Melampodium_repens:0.44497):5.08874,((((Melampodium_costaricense:1.3289,(Melampodium_northingtonii:0.52162,Melampodium_tepicense:0.52162):0.80728):0.30655,Melampodium_sinaloense:1.63545):1.24114,Melampodium_divaricatum:2.87659):1.30336,Melampodium_dicoelocarpum:4.17995):1.35376):1.56966,(((Melampodium_gracile:1.95987,(Melampodium_microcephalum:0.71838,Melampodium_paniculatum:0.71838):1.2415):3.17059,(Melampodium_longifolium:0.14064,Melampodium_mimulifolium:0.14064):4.98983):1.07401,Melampodium_perfoliatum:6.20448):0.89889):2.57621):1.13747,Melampodium_glabrum:10.81706):0.76398,(((Melampodium_aureum:0.96808,Melampodium_montanum_var_viridulum:0.96808):0.11423,Melampodium_montanum_var_montanum:1.08231):6.69029,Melampodium_longipilum:7.7726):3.80844):1.57664,((((((Alepidocline_annua:0.22251,Oteiza_scandens:0.22251):2.28979,Aphanactis_jamesoniana:2.51229):0.49061,((Alloispermum_scabrifolium:0.69469,Sabazia_sarmentosa:0.69469):0.60814,(Galinsoga_parviflora:0.09414,Galinsoga_quadriradiata:0.09414):1.20868):1.70008):1.76047,Desmanthodium_fruticosum:4.76338):2.30247,(((Carramboa_trujillensis:2.44946,(Coespeletia_timotensis:0.84346,Espeletia_schultzii:0.84346):1.606):0.74379,Ichthyothere_terminalis:3.19324):2.80855,(Smallanthus_maculatus:2.79118,Smallanthus_microcephalus:2.79118):3.21061):1.06406):1.48366,((((((((Guizotia_abyssinica:0.22337,Guizotia_scabra_subsp_scabra:0.22337):0.1567,(Guizotia_scabra_subsp_schimperi:0.35983,Guizotia_villosa:0.35983):0.02024):0.52482,(Guizotia_sp_chelelu:0.22055,Guizotia_sp_ketcha:0.22055):0.68434):0.01418,Guizotia_arborescens:0.91908):0.01005,Guizotia_zavattarii:0.92913):0.57567,Sigesbeckia_orientalis:1.5048):2.61425,((Milleria_quinqueflora:1.41267,Trigonospermum_melampodioides:1.41267):2.26577,Sigesbeckia_blakei:3.67843):0.44062):2.21339,Rumfordia_penninervis:6.33244):2.21707):4.60817):1.62203,(((Guardiola_tulocarpus:3.56337,Neurolaena_lobata:3.56337):1.90579,Jaumea_carnosa:5.46916):1.26473,((Ratibida_columnifera:1.19667,(Rudbeckia_hirta:0.73706,Rudbeckia_triloba:0.73706):0.45961):5.19453,Rojasianthe_superba:6.3912):0.34269):8.04582):2.85997,(((Coulterella_capitata:7.19856,Varilla_mexicana:7.19856):0.36162,Jaegeria_hirta:7.56019):7.77708,Polymnia_canadensis:15.33726):2.30242):3.05014,((((((((Acmella_oppositifolia:1.13118,Spilanthes_paniculata:1.13118):1.35221,Acmella_radicans:2.4834):1.76965,(Philactis_zinnioides:3.82858,Zinnia_juniperifolia:3.82858):0.42446):1.1967,((Spilanthes_urens:3.33946,Tetranthus_bahamensis:3.33946):1.50954,Trichocoryne_connata:4.849):0.60074):5.77886,((((((Ambrosia_artemisiifolia:2.20146,Ambrosia_trifida:2.20146):2.60787,(Xanthium_sibiricum:0.56391,Xanthium_strumarium:0.56391):4.24541):1.99895,((Dugesia_mexicana:4.58194,Zaluzania_megacephala:4.58194):1.99584,(Parthenium_argentatum:4.14206,Parthenium_hysterophorus:4.14206):2.43572):0.23051):0.78866,Encelia_californica:7.59694):1.12791,(Bahiopsis_tomentosa:5.67522,((((((Helianthus_agrestis:0.65779,Helianthus_porteri:0.65779):0.54707,Helianthus_annuus:1.20486):0.1102,(Helianthus_eggertii:1.10011,(Helianthus_simulans:0.85186,(Helianthus_tuberosus:0.47194,Helianthus_verticillatus:0.47194):0.37991):0.24825):0.21495):0.56101,Helianthus_heterophyllus:1.87607):0.60622,(Phoebanthus_grandiflorus:0.70145,Phoebanthus_tenuifolius:0.70145):1.78084):1.97968,(((Scalesia_aspera:0.61009,(Scalesia_helleri:0.51303,Scalesia_stewartii:0.51303):0.09706):0.05755,Scalesia_pedunculata:0.66765):2.84195,(Simsia_santarosensis:2.66041,(Tithonia_diversifolia:0.97394,Tithonia_rotundifolia:0.97394):1.68647):0.84918):0.95238):1.21324):3.04964):0.98224,Chromolepis_heterophylla:9.7071):1.52149):1.7,(((Engelmannia_peristenia:2.08075,Silphium_perfoliatum:2.08075):1.79524,Tetrachyron_orizabensis:3.87598):1.71094,((Podachaenium_eminens:1.49271,Squamopappus_skutchii:1.49271):1.93015,(((Verbesina_gigantea:0.17113,Verbesina_pallens:0.17113):0.34223,Verbesina_ovatifolia:0.51336):0.61583,Verbesina_jacksonii:1.12919):2.29367):2.16406):7.34167):2.32203,(((((((((Angelphytum_bahiense:0.76167,Dimerostemma_annuum:0.76167):0.62456,Angelphytum_matogrossense:1.38623):0.19243,(Dimerostemma_brasilianum:0.44141,Dimerostemma_vestitum:0.44141):1.13725):2.34178,(Sphagneticola_trilobata:3.01564,Wamalchitamia_aurantiaca:3.01564):0.9048):1.65589,((((Baltimora_recta:1.38458,(Clibadium_alatum:0.85112,Clibadium_leiocarpum:0.85112):0.53346):0.59153,Riencourtia_oblongifolia:1.97611):1.51361,Rensonia_salvadorica:3.48972):0.64901,(((((Lipochaeta_integrifolia:0.82249,Wedelia_biflora:0.82249):0.24245,Melanthera_nivea:1.06494):0.83381,Perymenium_macrocephalum:1.89875):0.68127,Tilesia_baccata:2.58002):0.80023,Perymeniopsis_ovalifolia:3.38025):0.75848):1.43759):1.37086,(Eclipta_prostrata:5.95356,(((Elaphandra_paucipunctata:1.32776,(Oyedaea_verbesinoides:0.7679,Steiractinia_sodiroi:0.7679):0.55986):0.76602,(Wedelia_tegetis:0.9094,(Zexmenia_serrata:0.5545,Zexmenia_virgulta:0.5545):0.35489):1.18439):2.5716,Lundellianthus_jaliscensis:4.66539):1.28817):0.99362):1.95732,(Oblivia_mikanioides:2.86613,Otopappus_epaleaceus:2.86613):6.03838):0.7506,((Blainvillea_rhomboidea:6.80225,(((Calyptocarpus_vialis:1.96584,Damnxanthodium_calvum:1.96584):2.13325,(Lasianthaea_fruticosa:2.48999,(Lasianthaea_macrocephala:2.32303,Synedrella_nodiflora:2.32303):0.16695):1.6091):0.65322,Delilia_biflora:4.75231):2.04994):0.91284,Jefea_pringlei:7.71509):1.94002):2.16005,((((Idiopappus_quitensis:0.50485,Monactis_pallatangensis:0.50485):0.62385,Kingianthus_paradoxus:1.12869):0.50515,Podanthus_mitiqui:1.63385):7.83122,(Montanoa_revealii:0.45,Montanoa_tomentosa:0.45):9.01507):2.3501):3.43546):3.53827,(((((((((((Bidens_alba_var_radiata:1.07485,Bidens_pilosa:1.07485):0.02762,Bidens_hintonii:1.10248):0.07763,Bidens_cronquistii:1.1801):1.46056,Bidens_subalternans:2.64066):2.14626,(Bidens_cynapiifolia:2.25441,Cosmos_crithmifolius:2.25441):2.53251):1.38895,(Bidens_prestinaria:4.51057,Bidens_schimperi:4.51057):1.66531):1.68211,((Coreopsis_connata:0.56274,Coreopsis_pervelutina:0.56274):0.7842,(Coreopsis_notha:0.56425,Coreopsis_senaria:0.56425):0.7827):6.51104):0.74029,(((((Bidens_cernua:0.10381,Bidens_trichosperma:0.10381):0.2985,Bidens_tripartita:0.40232):2.43696,Bidens_frondosa:2.83927):2.4335,(((Coreopsis_auriculata:2.28044,(((((Coreopsis_basalis:0.36551,Coreopsis_nuecensoides:0.36551):0.05527,Coreopsis_nuecensis:0.42078):0.4451,Coreopsis_tinctoria:0.86588):0.07981,(Coreopsis_grandiflora_var_grandiflora:0.3545,(Coreopsis_intermedia:0.26037,Coreopsis_pubescens:0.26037):0.09412):0.59119):0.41653,((Coreopsis_lanceolata:0.69883,(Coreopsis_paludosa:0.28228,Coreopsis_wrightii:0.28228):0.41654):0.10756,Coreopsis_leavenworthii:0.80638):0.55584):0.91822):1.01844,(((Coreopsis_floridana:0.60701,Coreopsis_gladiata:0.60701):1.39891,(Coreopsis_linifolia:0.42111,Coreopsis_rosea:0.42111):1.58481):0.08492,Coreopsis_integrifolia:2.09084):1.20803):1.01189,(Thelesperma_marginatum:2.61174,Thelesperma_megapotamicum:2.61174):1.69903):0.96201):0.71415,((((Coreopsis_delphiniifolia:0.84428,Coreopsis_major:0.84428):0.65618,Coreopsis_palmata:1.50046):0.36901,(Coreopsis_latifolia:1.4373,(Coreopsis_tripteris:1.18337,Coreopsis_verticillata:1.18337):0.25393):0.43218):1.88632,Coreopsis_pulchra:3.75579):2.23112):2.61136):1.28025,((Coreocarpus_congregatus:5.77133,(Cosmos_bipinnatus:2.59905,(Cosmos_caudatus:0.25458,Cosmos_sulphureus:0.25458):2.34447):3.17228):2.53339,((Coreocarpus_parthenioides:1.0002,(Coreocarpus_sonoranus:0.17726,Leptosyne_arizonica:0.17726):0.82294):5.30089,((Coreopsis_petrophila:0.352,Coreopsis_petrophiloides:0.352):0.73433,Coreopsis_rhyacophila:1.08633):5.21475):2.00364):1.57381):2.52853,(((((Coreopsis_cyclocarpa:1.08203,Coreopsis_mutica:1.08203):1.07037,Narvalina_domingensis:2.15241):1.0422,Selleophytum_buchii:3.19461):1.56282,(Fitchia_speciosa:1.42561,Oparanthus_teikiteetinii:1.42561):3.33182):4.47358,(Heterosperma_pinnatum:5.5131,(Leptosyne_calliopsidea:3.78213,Leptosyne_gigantea:3.78213):1.73097):3.71791):3.17605):2.19985,((Dahlia_coccinea:0.14556,Dahlia_tenuicaulis:0.14556):9.64461,Dicranocarpus_parviflorus:9.79017):4.81674):4.18198):1.90093):0.72842,((((((((((((((Adenostemma_involucratum:3.75653,Gymnocoronis_spilanthoides:3.75653):1.89574,Isocarpha_oppositifolia:5.65227):0.22237,(Critonia_sexangularis:0.77538,Koanophyllon_hylonomum:0.77538):5.09925):0.12723,(((((((Ageratina_luciae_brauniae:0.72021,Ageratum_houstonianum:0.72021):0.80143,Ageratum_conyzoides:1.52165):0.30628,Conoclinium_coelestinum:1.82793):1.35933,(Fleischmannia_incarnata:1.11505,Fleischmannia_pycnocephala:1.11505):2.07221):0.82144,((Chromolaena_haenkeana:0.21517,Koanophyllon_sp_Espinoza5688:0.21517):1.06632,(Koanophyllon_albicaule:0.57999,Koanophyllon_ayapanoides:0.57999):0.70151):2.72721):0.6715,Tamaulipa_azurea:4.6802):0.29543,Chromolaena_odorata:4.97564):1.02623):0.83258,Paneroa_stachyofolia:6.83444):1.32828,((Carphephorus_bellidifolius:1.13849,(((Carphephorus_pseudoliatris:0.45862,(Hartwrightia_floridana:0.26443,Litrisa_carnosa:0.26443):0.19419):0.35851,(Carphephorus_tomentosus:0.46709,(Liatris_microcephala:0.07912,Liatris_spicata:0.07912):0.38796):0.35005):0.29574,Trilisa_odoratissima:1.11287):0.02562):1.22978,Garberia_heterophylla:2.36827):5.79445):0.00336,(((Austroeupatorium_inulifolium:4.96309,((Carphephorus_corymbosus:0.32506,Trilisa_paniculata:0.32506):4.44588,Stomatanthes_dictyophyllus:4.77094):0.19216):0.28102,Heterocondylus_vitalbae:5.24411):1.12626,(Ayapana_amygdalina:3.0373,Ayapana_triplinervis:3.0373):3.33307):1.79571):0.29621,((((Eupatorium_cannabinum:1.94861,(Eupatorium_fortunei:1.08733,Eupatorium_lindleyanum:1.08733):0.86128):0.8497,((Eupatorium_hyssopifolium:0.85562,Eupatorium_rotundifolium:0.85562):1.21572,Eupatorium_perfoliatum:2.07133):0.72697):0.49813,Eupatorium_capillifolium:3.29643):3.35738,Eutrochium_maculatum:6.65382):1.80848):3.86678,((((Ageratina_altissima:5.05949,Neomirandea_angularis:5.05949):1.68443,((((Mikania_cordifolia:0.67847,Mikania_laevigata:0.67847):0.18266,Mikania_glomerata:0.86113):0.70749,((Mikania_fragilis:0.71954,Mikania_guaco:0.71954):0.71177,Mikania_sp_RP_2014:1.43131):0.13731):0.14424,Mikania_hookeriana:1.71286):5.03106):4.83395,(((Carphochaete_grahamii:4.54103,Revealia_macrocephala:4.54103):3.22181,(((((((((((Stevia_alatipes:2.28771,((Stevia_ophryophylla:1.82417,Stevia_serrata:1.82417):0.20037,Stevia_viscida:2.02454):0.26317):0.17223,(Stevia_mexicana:0.99875,Stevia_trifida:0.99875):1.46119):0.0453,(((Stevia_hypomalaca:1.26894,(Stevia_monardifolia:0.49666,Stevia_seemannioides:0.49666):0.77228):0.13139,((Stevia_lita:1.21939,Stevia_origanoides:1.21939):0.13196,Stevia_perfoliata:1.35135):0.04898):0.00136,Stevia_occidentalis:1.40168):1.10356):0.23249,Stevia_reticulata:2.73773):0.2592,Stevia_filodecaballoana:2.99693):0.8109,(((((Stevia_alternifolia:0.69684,((Stevia_commixta:0.65135,(Stevia_organensis:0.53656,Stevia_selloi:0.53656):0.11479):0.00142,Stevia_leptophylla:0.65277):0.04407):0.12291,((Stevia_rebaudiana:0.66412,Stevia_tenuis:0.66412):0.01749,Stevia_veronicae:0.68161):0.13814):0.43385,Stevia_clausseni:1.2536):1.8699,Stevia_nelsonii:3.1235):0.1073,((Stevia_connata:1.30389,Stevia_deltoidea:1.30389):0.76662,(Stevia_latifolia:0.70598,(Stevia_lehmannii:0.66936,Stevia_seemannii:0.66936):0.03662):1.36453):1.16029):0.57703):0.07381,Stevia_velutinella:3.88164):0.13651,Stevia_ephemera:4.01815):0.36018,(((((Stevia_anadenotricha:0.17119,Stevia_mascotensis:0.17119):0.84821,Stevia_cinerascens:1.0194):1.03563,((Stevia_dictyophylla:1.8159,Stevia_myriadenia:1.8159):0.09715,(Stevia_lemmonii:0.59736,Stevia_scabrella:0.59736):1.31569):0.14198):0.37244,(((Stevia_berlandieri:0.39089,Stevia_revoluta:0.39089):1.15137,Stevia_microchaeta:1.54226):0.20068,Stevia_seleriana:1.74294):0.68454):0.13412,Stevia_subpubescens:2.56159):1.81673):1.36309,(Stevia_aschenborniana:2.97349,((Stevia_ecatepecana:1.39514,Stevia_micrantha:1.39514):0.84905,Stevia_mitopoda:2.24418):0.72931):2.76793):0.94799,Stevia_tephrophylla:6.6894):1.07344):0.69176,Cronquistia_pringlei:8.45461):3.12325):0.05459,(Hofmeisteria_fasciculata:10.31375,(Sclerolepis_uniflora:5.21786,(Shinnersia_rivularis:2.89334,Trichocoronis_wrightii:2.89334):2.32452):5.09589):1.3187):0.69663):2.01052,(Dyscritothamnus_mirandae:13.46902,(Eutetras_palmeri:5.9967,(Pericome_caudata:2.53896,Perityle_lindheimeri:2.53896):3.45774):7.47232):0.87058):0.47025,(((((Amblyopappus_pusillus:7.14594,(Eriophyllum_congdonii:3.90306,Eriophyllum_staechadifolium:3.90306):3.24289):1.53045,(Constancea_nevinii:6.16657,((Eatonella_nivea:3.67275,Hulsea_algida:3.67275):1.11425,Venegasia_carpesioides:4.787):1.37958):2.50982):0.85388,(Monolopia_congdonii:4.2166,Monolopia_gracilens:4.2166):5.31367):2.29323,((((((Argyroxiphium_sandwicense_subsp_macrocep:0.11993,Argyroxiphium_sandwicense_subsp_sandwice:0.11993):2.14859,Dubautia_laxa_subsp_hirsuta:2.26852):0.07567,((Dubautia_arborea:0.52132,((Dubautia_ciliolata_subsp_glutinosa:0.43778,Dubautia_scabra_subsp_scabra:0.43778):0.07513,Dubautia_scabra_subsp_leiophylla:0.51291):0.00841):0.41261,(Dubautia_linearis_subsp_linearis:0.62641,(((Dubautia_menziesii:0.14031,Dubautia_platyphylla:0.14031):0.02253,Dubautia_reticulata:0.16285):0.05475,Dubautia_waianapanapaensis:0.21759):0.40881):0.30752):1.41026):2.34307,Madia_sativa:4.68726):1.46857,((Lagophylla_ramosissima:2.7333,Layia_heterotricha:2.7333):1.95759,Raillardella_argentea:4.69089):1.46494):2.0335,(((Arnica_angustifolia_subsp_angustifolia:1.21954,Arnica_mollis:1.21954):0.78366,Arnica_griscomii_subsp_frigida:2.0032):1.4646,Arnica_dealbata:3.4678):4.72153):3.63416):2.22722,(Galeana_pratensis:4.92409,Villanova_achilleoides:4.92409):9.12663):0.75913):0.74334,((((Bahia_absinthifolia:4.34931,(Florestina_pedata:1.75779,Palafoxia_arida:1.75779):2.59152):2.14046,(Chamaechaenactis_scaposa:4.09771,Peucephyllum_schottii:4.09771):2.39206):1.29858,(Chaetymenia_peduncularis:6.06077,Hymenopappus_filifolius_var_filifolius:6.06077):1.72757):2.41926,(((((Bebbia_juncea:1.27804,Cymophora_venezuelensis:1.27804):0.62871,Tridax_balbisioides:1.90674):0.69596,Tetragonotheca_repanda:2.60271):0.97976,Loxothysanus_sinuatus:3.58247):1.23782,(((Calea_jamaicensis:0.72009,Calea_megacephala:0.72009):1.78664,Greenmaniella_resinosa:2.50673):1.10985,Enydra_sessilis:3.61658):1.20371):5.38732):5.34559):0.46519,(Chaenactis_santolinoides:6.3456,Dimeresia_howellii:6.3456):9.67278):2.94848,((((((Chrysactinia_mexicana:8.88871,Nicolletia_edwardsii:8.88871):3.14796,(((((((((((((Pectis_amplifolia:1.63632,(Pectis_depressa:1.39016,Pectis_leavenworthii:1.39016):0.24616):0.06821,Pectis_saturejoides:1.70453):0.01916,(Pectis_exilis:1.4143,Pectis_haenkeana:1.4143):0.30939):0.07892,(Pectis_cylindrica:1.43796,(Pectis_holochaeta_var_cana:0.48806,Pectis_tenuicaulis:0.48806):0.9499):0.36464):0.04035,((Pectis_elongata_var_oerstediana:1.25205,Pectis_uniaristata_var_holostemma:1.25205):0.38815,(Pectis_glaucescens:0.10061,Pectis_linearifolia:0.10061):1.53958):0.20276):0.03648,((Pectis_decemcarinata:1.43124,Pectis_latisquama:1.43124):0.30995,((((Pectis_elongata_var_fasciculaflora:1.02205,Pectis_tenuifolia:1.02205):0.25008,Pectis_luckoviae:1.27213):8e-05,Pectis_holochaeta_var_holochaeta:1.27221):0.03931,Pectis_prostrata:1.31153):0.42966):0.13825):0.02798,Pectis_pusilla:1.90742):0.01466,(((Pectis_cf_stenophylla_DRH_2014:1.39628,(Pectis_cubensis:1.21316,Pectis_exserta:1.21316):0.18313):0.34346,(Pectis_diffusa:1.57113,Pectis_liebmannii:1.57113):0.16862):0.00499,Pectis_multiflosculosa:1.74474):0.17734):0.17741,(((((Pectis_berlandieri:0.67937,Pectis_oligocephala:0.67937):0.13079,Pectis_humifusa:0.81016):0.08954,Pectis_stella:0.89969):0.42168,((((Pectis_bonplandiana:0.28304,Pectis_multiceps:0.28304):0.17344,((Pectis_brevipedunculata:0.33125,(Pectis_ciliaris:0.25123,Pectis_purpurea_var_sonorae:0.25123):0.08003):0.10816,((Pectis_elongata_var_floribunda:0.12952,Pectis_uniaristata_var_uniaristata:0.12952):0.0117,Pectis_uniaristata_var_jangadensis:0.14122):0.29819):0.01707):0.40724,Pectis_leonis:0.86372):0.01916,Pectis_graveolens:0.88288):0.4385):0.77749,((Pectis_canescens:1.22438,Pectis_propetes:1.22438):0.67693,((Pectis_linearis:0.185,Pectis_pringlei:0.185):1.58137,(Pectis_repens:0.08117,Pectis_sessiliflora:0.08117):1.68519):0.13494):0.19755):0.00062):1.84697,(((((((Pectis_angustifolia_var_angustifolia:0.27413,Pectis_angustifolia_var_tenella:0.27413):0.13058,Pectis_portoricensis:0.40471):0.02084,Pectis_incisifolia:0.42555):0.02589,(Pectis_angustifolia_var_fastigata:0.28889,Pectis_papposa_var_grandis:0.28889):0.16255):0.34076,(Pectis_papposa_var_papposa:0.35705,Pectis_vollmeri:0.35705):0.43515):0.89523,((Pectis_barberi:1.19612,Pectis_filipes_var_subnuda:1.19612):0.15935,(Pectis_cf_pringlei_DRH_2014:0.18511,Pectis_vandevenderi:0.18511):1.17035):0.33197):0.9304,(((Pectis_filipes_var_filipes:0.58705,(Pectis_longipes:0.15631,Pectis_stenophylla_var_stenophylla:0.15631):0.43073):0.16085,Pectis_stenophylla_var_puberula:0.74789):0.30228,Pectis_sinaloensis:1.05017):1.56766):1.32862):1.13095,((Pectis_coulteri:0.67395,Pectis_odorata:0.67395):1.69651,(Pectis_multiseta_var_ambigua:0.9235,Pectis_multiseta_var_multiseta:0.9235):1.44697):2.70694):2.62588,(Pectis_imberbis:3.63808,((Pectis_linifolia:0.14484,Pectis_linifolia_var_linifolia:0.14484):1.26709,Pectis_linifolia_var_hirtella:1.41193):2.22615):4.06521):1.91297,((Porophyllum_amplexicaule:0.99034,Porophyllum_scoparium:0.99034):6.4056,((((Porophyllum_angustissimum:0.63368,Porophyllum_linifolium:0.63368):0.10483,(Porophyllum_cf_ruderale_DRH_2014:0.2995,Porophyllum_lanceolatum:0.2995):0.43901):3.26677,((Porophyllum_calcicola:2.72785,Porophyllum_lindenii:2.72785):0.78137,(((Porophyllum_coloratum_var_coloratum:0.85999,Porophyllum_coloratum_var_obtusifolium:0.85999):1.41567,Porophyllum_punctatum:2.27567):0.64951,(Porophyllum_leiocarpum:0.44575,(Porophyllum_macrocephalum:0.14081,Porophyllum_ruderale:0.14081):0.30494):2.47943):0.58404):0.49607):1.5071,(((Porophyllum_filiforme:0.16446,Porophyllum_greggii:0.16446):2.67273,((Porophyllum_gracile:0.14616,Porophyllum_maritimum:0.14616):0.44079,Porophyllum_pausodynum:0.58695):2.25024):2.11306,(Porophyllum_linaria:2.9912,Porophyllum_viridiflorum:2.9912):1.95905):0.56213):1.88356):2.22032):2.42041):2.16485,(((Mikania_sp_MHPAA482_08:0.27126,Mikania_sp_MHPAA483_08:0.27126):12.68938,Oxypappus_scaber:12.96064):0.30424,Pseudoclappia_arenaria:13.26488):0.93664):0.60237,((Comaclinium_montanum:8.05895,Thymophylla_tenuiloba:8.05895):3.62771,((Tagetes_erecta:0.52178,Tagetes_patula:0.52178):0.19497,Tagetes_microglossa:0.71675):10.96991):3.11724):1.67219,((((((Gaillardia_aristata:1.69653,Gaillardia_pulchella:1.69653):2.82475,Helenium_bigelovii:4.52128):3.18833,Marshallia_caespitosa:7.70961):0.93783,Hymenoxys_lemmonii:8.64743):1.68151,Psilostrophe_gnaphalodes:10.32894):1.9989,Psathyrotes_annua:12.32784):4.14824):0.94061,(Flaveria_ramosissima:2.23939,Flaveria_trinervia:2.23939):15.1773):1.55017):2.45137):3.78067,((((Allagopappus_canariensis:10.31673,(((((Francoeuria_undulata:3.17084,Iphiona_aucheri:3.17084):3.54194,(Rhanterium_epapposum:2.44149,Rhanterium_suaveolens:2.44149):4.27129):0.95698,(Limbarda_crithmoides:3.8847,(Pulicaria_nobilis:2.54331,Schizogyne_sericea:2.54331):1.3414):3.78505):0.3363,Vieraea_laevigata:8.00606):0.49459,(((Iphiona_pinnatifida:2.64685,Iphiona_scabra:2.64685):2.65241,(Iphiona_senecionoides:4.71399,(Perralderia_coronopifolia:3.002,Perralderia_paui:3.002):1.71199):0.58527):1.36679,Lifago_dielsii:6.66605):1.8346):1.81608):4.55623,((Anvillea_garcinii_subsp_radiata:7.40518,Pallenis_spinosa:7.40518):5.55152,((((Chiliadenus_glutinosus:3.43159,Dittrichia_viscosa:3.43159):3.98908,(((Pulicaria_dysenterica:3.29819,Pulicaria_odora:3.29819):0.36124,Pulicaria_paludosa:3.65943):0.09989,Pulicaria_vulgaris:3.75932):3.66136):0.86169,Jasonia_tuberosa:8.28237):2.86579,((((Pulicaria_canariensis:2.09153,Pulicaria_migiurtinorum:2.09153):2.37503,(Pulicaria_incisa:1.69853,Pulicaria_mauritanica:1.69853):2.76803):2.47207,(((((Pulicaria_discoidea:3.51805,Pulicaria_pulvinata:3.51805):0.29395,Pulicaria_aucheri:3.81199):0.4883,Pulicaria_glaucescens:4.30029):0.11377,Pulicaria_olivascens:4.41406):0.17231,Pulicaria_stephanocarpa:4.58637):2.35226):2.01073,(Pulicaria_petiolaris:1.53983,Pulicaria_renschiana:1.53983):7.40954):2.19879):1.80854):1.91627):4.32368,((Buphthalmum_salicifolium:2.30853,(Buphthalmum_speciosissimum:1.77929,Xerolekia_speciosissima:1.77929):0.52924):15.30106,((((((Carpesium_divaricatum:0.45663,Carpesium_macrocephalum:0.45663):3.72945,(Inula_paniculata:0.80642,Inula_shirensis:0.80642):3.37966):0.35804,Telekia_speciosa:4.54413):2.30287,(Chrysophthalmum_dichotomum:6.13825,(Inula_japonica:5.30998,Inula_peacockiana:5.30998):0.82827):0.70875):4.39706,Inula_helenium:11.24406):1.13765,(Chrysophthalmum_gueneri:9.87232,(((Chrysophthalmum_montanum:4.44727,Inula_confertiflora:4.44727):1.28065,((((((((Inula_aschersoniana:1.76718,(Inula_conyza:1.33938,Inula_conyzae:1.33938):0.4278):0.13691,Inula_bifrons:1.90409):1.06239,Inula_hirta:2.96647):0.01816,Varthemia_persica:2.98463):0.78821,Inula_montana:3.77284):0.77055,(Inula_germanica:3.79377,(Pentanema_multicaule:1.06542,Pentanema_glanduligerum:1.06542):2.72835):0.74962):0.11585,Pentanema_divaricatum:4.65923):0.13551,(Rhanteriopsis_lanuginosa:3.79784,Inula_orientalis:3.79784):0.99691):0.93317):0.1219,Inula_britannica:5.84982):4.0225):2.50939):5.22788):1.58705):0.8355,(((((((((Blumea_arfakiana:3.84733,Blumea_macrophylla:3.84733):0.84501,(Blumea_martiniana:3.21285,Blumea_sylvatica:3.21285):1.47949):0.02125,Blumea_densiflora:4.71358):0.08853,Blumea_canalensis:4.80211):1.60467,(Blumea_aromatica:1.12963,Blumea_lanceolaria:1.12963):5.27714):4.9231,((((((Blumea_clarkei:1.51084,Blumea_hieraciifolia:1.51084):0.11434,Merrittia_benguetensis:1.62518):1.52785,Blumea_fistulosa:3.15304):2.45292,((Blumea_lacera:2.40267,Blumea_riparia:2.40267):3.18408,((((Blumea_megacephala:2.56926,Blumea_napifolia:2.56926):1.99465,(Blumea_paniculata:4.12535,Blumea_oblongifolia:4.12535):0.43856):0.98511,Blumea_saussureoides:5.54902):0.01012,(Blumea_saxatilis:1.0683,Blumea_tenella:1.0683):4.49084):0.02762):0.0192):0.62708,(((((Blumea_hieracifolia_var_hamiltonii:2.32664,Blumea_hieraciifolia_var_macrostachya:2.32664):2.78392,Blumea_psammophila:5.11056):0.83234,((Blumea_sessiliflora:3.12964,Blumea_sinuata:3.12964):2.50973,(Blumea_laciniata:4.68807,Blumea_procera:4.68807):0.9513):0.30353):0.1322,Blumeopsis_flava:6.0751):0.10448,(Blumea_mollis:2.98716,Blumea_oxyodonta:2.98716):3.19242):0.05345):1.86781,Blumea_virens:8.10085):3.22903):2.31264,Blumea_balsamifera:13.64252):0.46353,(Caesulia_axillaris:9.77142,((Pentanema_indicum:1.88691,Pentanema_cernuum:1.88691):4.80057,Pentanema_ligneum:6.68748):3.08394):4.33463):3.37283,(Duhaldea_cappa:15.76607,(Duhaldea_nervosa:6.52497,Duhaldea_rubricaulis:6.52497):9.2411):1.71281):2.55326):5.16676):4.50659):2.4241,Corymbium_glabrum:32.12959):3.71932):2.34431,Gymnarrhena_micrantha:38.19322):2.75097):2.76833,(((((Acantholepis_orientalis:8.50124,((((Centaurea_benedicta:1.36135,Echinops_ritro:1.36135):1.50049,Echinops_tschimganicus:2.86184):3.95352,(((Echinops_angustilobus:4.87811,((Echinops_exaltatus:0.77413,Echinops_persicus:0.77413):3.78699,Echinops_niveus:4.56112):0.31698):1.66486,(Myopordon_aucheri:5.60976,Echinops_sp_EM407:5.60976):0.93321):0.10889,(Echinops_hoehnelii:4.03165,Echinops_viscosus:4.03165):2.6202):0.16351):0.09096,Echinops_spinosissimus:6.90632):1.59492):6.14789,((((Echinops_sphaerocephalus:4.95916,Zoegea_leptaurea:4.95916):0.41983,Rhaponticoides_hajastana:5.379):1.31467,Echinops_przewalskyi:6.69367):1.56296,((Plectocephalus_americanus:1.76532,Plectocephalus_tweediei:1.76532):0.26357,Plectocephalus_varians:2.02889):6.22773):6.3925):5.96348,((((Atractylis_cancellata:5.86725,Atractylis_phaeolepis:5.86725):4.55556,(Atractylis_carduus:8.28631,(Thevenotia_scabra:4.77605,Atractylis_humilis:4.77605):3.51026):2.1365):3.75669,((((((Carlina_acanthifolia:7.60074,(Carlina_acanthifolia_subsp_acanthifolia:5.60313,Carlina_acanthifolia_subsp_utzka:5.60313):1.99761):0.26538,Carlina_onopordifolia:7.86612):0.203,(Carlina_acaulis_subsp_acaulis:7.10769,Carlina_atlantica:7.10769):0.96143):1.00208,(((((((Carlina_brachylepis:5.02475,Carlina_barnebiana:5.02475):0.84012,Carlina_libanotica_subsp_libanotica:5.86487):0.03412,Carlina_sicula:5.89899):0.52823,(Carlina_hispanica_subsp_globosa:4.1337,Carlina_salicifolia:4.1337):2.29352):0.25792,Carlina_racemosa:6.68514):0.27297,(((Carlina_falcata:5.24551,Carlina_curetum:5.24551):0.84215,(Carlina_lanata:4.21103,((((((Carlina_vulgaris:1.95521,Carlina_biebersteinii:1.95521):0.36609,(Carlina_biebersteinii_var_biebersteinii:1.86838,Carlina_tragacanthifolia:1.86838):0.45292):0.10321,((Carlina_diae:1.72293,Carlina_vulgaris_subsp_spinosa:1.72293):0.45026,Carlina_nebrodensis:2.1732):0.25131):0.02444,(Carlina_biebersteinii_subsp_brevibractea:2.04884,Carlina_frigida_subsp_fiumensis:2.04884):0.40012):0.0761,Carlina_oligocephala:2.52506):0.7495,(Carlina_macrocephala:2.17465,Carlina_xeranthemoides:2.17465):1.09991):0.93647):1.87664):0.29334,((Carlina_corymbosa:1.24327,Carlina_pygmaea:1.24327):0.22494,Carlina_sitiensis:1.4682):4.9128):0.57711):0.00661,((Carlina_canariensis:4.26797,Carlina_libanotica_subsp_microcephala:4.26797):1.5683,Carlina_involucrata:5.83626):1.12846):2.10648):0.01181,((Carlina_acanthifolia_subsp_cynara:2.56423,Carlina_acaulis_subsp_caulescens:2.56423):1.97754,Carlina_acaulis:4.54177):4.54124):2.22553,(Carlina_gummifera:8.05174,Carlina_macrophylla:8.05174):3.2568):2.87096):3.7635,(((Atractylodes_chinensis:1.17818,Atractylodes_carlinoides:1.17818):1.98067,Atractylodes_koreana:3.15885):1.42575,((Atractylodes_lancea:2.67953,Atractylodes_sp_LQH_2013:2.67953):1.23155,Atractylodes_macrocephala:3.91108):0.67352):13.3584):2.66961):2.43076,((((((((((Aetheopappus_pulcherrimus:4.84997,Psephellus_gilanicus:4.84997):1.22138,((Carthamus_turkestanicus:2.59118,Carthamus_glaucus:2.59118):1.35677,Centaurea_gaubae:3.94794):2.12341):5.80129,(((((((Carduncellus_duvauxii:2.18992,Carthamus_caeruleus:2.18992):0.4773,Phonus_rhiphaeus:2.66721):1.58371,Femeniasia_balearica:4.25092):1.74534,(((Carthamus_lanatus_subsp_baeticus:2.98428,Carthamus_leucocaulos:2.98428):0.87615,Carthamus_oxyacanthus:3.86043):0.10934,(Carthamus_tinctorius:0.94113,Carthamus_glaucus_subsp_alexandrinus:0.94113):3.02864):2.02648):3.91654,((((Centaurea_behen:4.10465,Centaurea_involucrata:4.10465):1.01914,(Centaurea_melitensis:4.04707,Centaurea_sulphurea:4.04707):1.07672):3.16815,((Centaurea_cyanus:3.70152,((Centaurea_depressa:3.37242,Centaurea_lingulata:3.37242):0.19459,Centaurea_montana:3.567):0.13451):0.48444,Centaurea_bracteata:4.18596):4.10598):1.55425,(Volutaria_muricata:9.26438,Centaurea_triumfettii:9.26438):0.58181):0.06661):0.17453,((((((((((Centaurea_aegialophila:4.28861,Centaurea_cristata:4.28861):0.27426,Centaurea_ragusina:4.56286):0.0623,(Centaurea_amourensis:2.43656,Centaurea_kandavanensis:2.43656):2.1886):0.00814,Centaurea_crocata:4.6333):0.09064,Centaurea_solstitialis:4.72393):0.01865,((Centaurea_carolipauana:0.50075,Centaurea_litardierei:0.50075):0.98306,Centaurea_borjae:1.48381):3.25877):2.21677,(Centaurea_lagascana:6.72739,(Centaurea_amblensis:4.9454,Centaurea_saxicola:4.9454):1.78199):0.23197):0.44912,((((((Centaurea_alba:3.82134,Centaurea_maculosa_subsp_albida:3.82134):0.37348,Centaurea_corymbosa:4.19482):0.16791,((Centaurea_jacea_subsp_weldeniana:1.36718,Centaurea_subtilis:1.36718):0.13634,Centaurea_rhaetica:1.50352):2.85921):0.07957,Centaurea_exarata:4.44231):1.23312,((((Centaurea_brugueriana:4.49738,Centaurea_nigrescens:4.49738):0.26534,Centaurea_jacea:4.76272):0.49958,(Centaurea_parlatoris:3.64645,Centaurea_filiformis:3.64645):1.61586):0.07681,Centaurea_maculosa_subsp_subalbida:5.33912):0.33631):0.23938,(Centaurea_arrigonii:3.96241,Centaurea_nigra:3.96241):1.95239):1.49367):0.45009,((((Centaurea_calcitrapa:5.74362,Centaurea_kunkelii:5.74362):0.35274,Centaurea_iberica:6.09636):0.59355,(Centaurea_scabiosa:5.76245,Centaurea_argecillensis:5.76245):0.92746):1.07688,(((((((Centaurea_diluta:4.18228,Centaurea_salonitana:4.18228):0.57051,Centaurea_legionis_septimae:4.75278):0.12266,Centaurea_napifolia:4.87544):0.14303,Centaurea_lydia:5.01848):0.13519,(Centaurea_clementei:3.66332,Centaurea_prolongi:3.66332):1.49035):0.10323,(Centaurea_mariana:0.8338,Centaurea_pubescens:0.8338):4.42309):1.65971,(Centaurea_gabrielis_blancae:5.29589,Centaurea_lainzii:5.29589):1.62072):0.85018):0.09178):0.40608,(Centaurea_virgata:6.72505,(Centaurea_aspera:1.81965,Centaurea_aspera_subsp_pseudoaerocephala:1.81965):4.9054):1.53961):1.82267):1.26767,(Crupina_vulgaris:5.54283,Serratula_tinctoria:5.54283):5.81216):0.51766):0.78963,(((Callicephalus_nitens:9.64345,Carthamus_boissieri:9.64345):0.1459,((Klasea_algida:2.94622,Klasea_serratuloides:2.94622):0.34214,Klasea_coriacea:3.28836):6.50099):2.12173,(((Centaurodendron_palmiforme:9.55852,(Plectocephalus_chilensis:9.4272,Carthamus_nitidus:9.4272):0.13132):1.79281,(Ochrocephala_imatongensis:10.70601,((Stizolophus_balsamita:9.06522,Carthamus_glaucus_subsp_anatolicus:9.06522):0.10993,(Stizolophus_coronopifolius:8.83843,Carthamus_pinnatus:8.83843):0.33672):1.53086):0.64532):0.24353,(Serratula_coronata:9.28458,Carthamus_dentatus_subsp_ruber:9.28458):2.31028):0.31621):0.7512):2.27446,((Cheirolophus_mauritanicus:8.22884,(Cheirolophus_teydis:7.46716,Serratula_strangulata:7.46716):0.76169):4.92187,(Oligochaeta_divaricata:8.59854,(Rhaponticum_acaule:8.05784,((Rhaponticum_australe:5.6207,Rhaponticum_uniflorum:5.6207):1.31655,(Rhaponticum_repens:5.33709,Rhaponticum_sp_EM413:5.33709):1.60017):1.12058):0.5407):4.55218):1.78603):0.76832,((((((((((Carduus_carlinoides:0.63085,Carduus_defloratus:0.63085):2.46569,Tyrimnus_leucographus:3.09654):0.34668,Carduus_nutans:3.44321):1.09916,(((Carduus_crispus:3.76424,((Carduus_pycnocephalus:3.21742,Cirsium_discolor:3.21742):0.39443,Cirsium_vulgare_subsp_vulgare:3.61185):0.15239):0.08679,Carduus_tenuiflorus:3.85103):0.62858,Cirsium_setosum:4.47961):0.06277):3.77701,((((Carduus_keniensis:6.09399,(((Cirsium_eriophorum:5.02319,Cirsium_erisithales:5.02319):0.14417,Cirsium_vulgare:5.16736):0.03053,Cirsium_lidjiangense:5.19789):0.89611):2.1093,(((((Cirsium_baytopae:1.84872,Cirsium_scabrum:1.84872):3.8145,Cirsium_tenoreanum:5.66322):1.96034,(Cirsium_pannonicum:7.15719,Notobasis_syriaca:7.15719):0.46637):0.00177,Picnomon_acarna:7.62533):0.06248,Silybum_marianum:7.6878):0.51549):0.01104,((Cirsium_alpis_lunae:5.47425,Cirsium_arvense:5.47425):0.51943,Cirsium_spinosissimum:5.99368):2.22066):0.04876,(((Cirsium_acaule:5.01979,Cirsium_japonicum:5.01979):0.75944,Cirsium_heterophyllum:5.77923):0.5578,((Cirsium_bertolonii:0.67751,Cirsium_dissectum:0.67751):4.50721,Cirsium_monspessulanum:5.18473):1.1523):1.92606):0.05629):0.17005,((Cirsium_echinus:1.68165,Cirsium_tuberosum:1.68165):1.10424,Cirsium_palustre:2.78588):5.70355):0.72269,((((Carthamus_lanatus:2.13741,Cirsium_andersonii:2.13741):2.03746,((Cirsium_ciliolatum:1.78985,Cirsium_tracyi:1.78985):0.25967,Cirsium_scariosum:2.04951):2.12536):0.13299,Cirsium_inamoenum:4.30786):0.2663,(Cirsium_mexicanum:3.32529,Cirsium_subniveum:3.32529):1.24887):4.63796):0.42634,Cirsium_ochrolepidium:9.63846):0.39539,(Cirsium_nipponicum:3.43561,Mantisalca_salmantica:3.43561):6.59824):5.18015,Goniocaulon_indicum:15.214):0.49107):0.52035,(((((((((((((Arctium_albertii:3.24861,((Arctium_grandifolium:2.76973,Arctium_triflorum:2.76973):0.28885,Arctium_karatavicum:3.05858):0.19003):0.21602,Arctium_umbrosum:3.46463):0.23453,(Arctium_lappa:1.33875,(Arctium_minus:1.06054,Arctium_tomentosum:1.06054):0.27822):2.3604):0.07822,Arctium_eriophorum:3.77738):2.09521,Arctium_lappaceum:5.87259):1.40476,Cousinia_tenella:7.27735):0.22412,Schischkinia_albispina:7.50147):2.739,((Cousinia_platylepis:7.77235,Cousinia_hystrix:7.77235):1.02841,Cousinia_tianschanica:8.80076):1.43971):0.14025,((Cousinia_astracanica:5.61957,Cousinia_caespitosa:5.61957):2.55178,Cousinia_alepideae:8.17135):2.20937):0.78889,((((Cousinia_chrysantha:8.60672,Saussurea_costus:8.60672):0.61388,((Cousinia_congesta:4.39707,Cousinia_purpurea:4.39707):0.76491,Cousinia_coronata:5.16198):4.05862):1.67736,((Dolomiaea_souliei:6.37284,Frolovia_frolowii:6.37284):2.44699,((Himalaiella_auriculata:3.3992,(Himalaiella_deltoidea:2.47686,Himalaiella_albescens:2.47686):0.92234):4.3653,(((((Jurinea_albicaulis:1.44307,Jurinea_humilis:1.44307):0.89781,(Jurinea_cyanoides:1.83066,Jurinea_multiflora:1.83066):0.51021):1.1524,Jurinea_sp_Asia2:3.49328):1.74787,Jurinea_lanipes:5.24114):1.44329,((Jurinea_carduiformis:3.91684,(Outreya_carduiformis:3.72451,Diplazoptilon_cooperi:3.72451):0.19233):2.58749,Jurinea_robusta:6.50433):0.18011):1.08006):1.05533):2.07814):0.0829,((Cousinia_severzowii:7.46011,Cousinia_birandiana:7.46011):1.32385,Dolomiaea_edulis:8.78395):2.19691):0.18875):0.05306,(((Cousinia_arachnoidea:7.65475,(Cousinia_minkwitziae:3.94004,(Cousinia_neubaueri:3.78392,Cousinia_syrdariensis:3.78392):0.15612):3.71471):1.74321,(Cousinia_esfandiarii:8.22684,Dolomiaea_calophylla:8.22684):1.17112):0.63084,((Cousinia_microcarpa:8.31261,Volutaria_crupinoides:8.31261):0.8436,Dolomiaea_berardioidea:9.15621):0.87259):1.19388):2.12235,(Hemisteptia_lyrata:10.60267,((((((((((((Himalaiella_nivea:0.73307,Saussurea_manshurica:0.73307):3.5035,(Saussurea_congesta:3.72322,Saussurea_salsa:3.72322):0.51335):1.09477,Saussurea_angustifolia:5.33134):0.44554,(((Saussurea_discolor:5.15578,Saussurea_ninae:5.15578):0.28818,Saussurea_nematolepis:5.44397):0.12047,(Saussurea_elegans:4.30371,Saussurea_candolleana:4.30371):1.26072):0.21244):0.07727,Saussurea_alata:5.85415):0.06124,(Saussurea_amara:2.06088,Saussurea_pulvinata:2.06088):3.8545):0.10849,(Saussurea_amabilis:1.40977,Saussurea_pulchella:1.40977):4.61411):0.0233,Saussurea_thoroldii:6.04717):0.02106,(Saussurea_americana:1.43581,Saussurea_fauriei:1.43581):4.63242):0.67604,(Saussurea_alpina:2.51639,Saussurea_stella:2.51639):4.22788):2.65793,(((Saussurea_maximowiczii:6.96303,Saussurea_falconeri:6.96303):1.44078,Saussurea_chetchozensis:8.40381):0.92501,(Saussurea_bracteata:8.14373,Saussurea_medusa:8.14373):1.18509):0.07338):0.56556,((((((Saussurea_aster:3.7311,Saussurea_gnaphalodes:3.7311):4.33797,(Saussurea_spathulifolia:2.80305,Saussurea_thomsonii:2.80305):5.26602):0.93791,(Saussurea_brunneopilosa:6.39443,Saussurea_uliginosa:6.39443):2.61254):0.2869,(Saussurea_dzeurensis:7.29042,Saussurea_qinghaiensis:7.29042):2.00346):0.32532,(((Saussurea_rockii:7.26362,Saussurea_tridactyla:7.26362):0.15246,Saussurea_sobarocephala:7.41608):0.37373,Saussurea_kingii:7.78981):1.82939):0.16127,((((Saussurea_glacialis:2.05607,Saussurea_leontodontoides:2.05607):4.81089,Saussurea_hypsipeta:6.86695):0.06344,Saussurea_subulata:6.93039):1.22978,(Saussurea_involucrata:6.09983,Saussurea_simpsoniana:6.09983):2.06034):1.62029):0.1873):0.6349):2.74236):2.53086,((((Cynara_cardunculus:1.34056,Cynara_cornigera:1.34056):1.43607,Cynara_sp_EM430:2.77663):1.27614,(Cynara_humilis:2.91583,Cynara_baetica:2.91583):1.13694):10.64248,(Galactites_tomentosa:13.40095,(Lamyropsis_cynaroides:8.97748,(((Ptilostemon_abylensis:2.28292,Ptilostemon_afer:2.28292):0.43216,(Ptilostemon_diacanthus:1.68459,Ptilostemon_hispanicus:1.68459):1.0305):0.23269,Ptilostemon_gnaphaloides:2.94778):6.0297):4.42347):1.2943):1.18062):0.34954):1.29221,((((((Alfredia_cernua:4.51012,Alfredia_nivea:4.51012):1.19054,Xanthopappus_subacaulis:5.70066):2.0921,(((Lamyropappus_schakaptaricus:3.78812,(Olgaea_pectinata:3.50043,Syreitschikovia_spinulosa:3.50043):0.28769):0.06931,Olgaea_baldschuanica:3.85743):0.03736,Lamyropsis_carpini:3.8948):3.89796):0.17176,Synurus_palmatopinnatifidus:7.96452):0.05053,Ancathia_igniaria:8.01506):4.98347,((((Onopordum_acanthium:3.35731,Onopordum_tauricum:3.35731):0.60194,Onopordum_illyricum:3.95925):2.16238,(Onopordum_algeriense:5.57834,Onopordum_nervosum:5.57834):0.5433):1.91808,Onopordum_leptolepis:8.03972):4.95881):4.5191):1.79588,(Berardia_subacaulis:13.76493,(((Staehelina_dubia:2.30501,Staehelina_uniflosculosa:2.30501):0.55967,Staehelina_petiolata:2.86468):2.71091,(Staehelina_fruticosa:1.75703,Staehelina_lobelii:1.75703):3.81855):8.18935):5.54857):1.60978,((((Amphoricarpos_autariatus:3.75808,Amphoricarpos_exsul:3.75808):8.75549,(Chardinia_orientalis:10.82026,(((Siebera_pungens:4.61052,Xeranthemum_cylindraceum:4.61052):0.58973,(Xeranthemum_annuum:4.04359,(Xeranthemum_inapertum:3.69374,Saussurea_jacea:3.69374):0.34985):1.15667):0.66472,Xeranthemum_longepapposum:5.86498):4.95527):1.69331):2.44825,(Carduoideae_sp_YJW_2012a:14.30866,Saussurea_forrestii:14.30866):0.65316):2.49565,Dipterocome_pusilla:17.45746):3.46582):2.12008):1.22497,((((((Brachylaena_discolor:2.41176,Tarchonanthus_trilobus:2.41176):0.17935,Brachylaena_discolor_var_rotundata:2.59111):5.09469,Brachylaena_huillensis:7.6858):1.45165,Brachylaena_transvaalensis:9.13744):1.71755,(Brachylaena_neriifolia:8.43229,Brachylaena_ramiflora:8.43229):2.4227):5.94374,(((((Brachylaena_elliptica:6.64343,Tarchonanthus_camphoratus:6.64343):2.74703,(Oldenburgia_grandis:3.59613,Oldenburgia_intermedia:3.59613):5.79433):2.4028,Tugarinovia_mongolica:11.79325):1.00416,((((Dicoma_capensis:0.48415,Dicoma_sp_JLP_2008:0.48415):1.56673,Dicoma_sp_Funk_Koekemoer_12702:2.05087):2.92383,Pasaccardoa_grantii:4.9747):2.80953,Macledium_zeyheri:7.78423):5.01318):2.73378,(Cardopatium_corymbosum:12.47015,Cousiniopsis_atractyloides:12.47015):3.06103):1.26755):7.4696):19.44418):3.15268,Hecastocleis_shockleyi:46.86519):3.69154,(((((((Anastraphia_attenuata:4.59469,Anastraphia_recurva:4.59469):2.32777,(Anastraphia_crassifolia:6.07073,(Anastraphia_cubensis:1.73839,Anastraphia_mantuensis:1.73839):4.33235):0.85173):3.63214,(((Anastraphia_enneantha:5.57759,(Anastraphia_ilicifolia:4.07926,Anastraphia_pauciflosculosa:4.07926):1.49832):0.84354,Anastraphia_intertexta:6.42113):2.3416,(Gochnatia_arborescens:2.78183,(Gochnatia_hypoleuca:1.75886,Gochnatia_purpusii:1.75886):1.02297):5.9809):1.79187):5.71742,(((Richterago_amplexifolia:4.37722,Richterago_stenophylla:4.37722):1.63113,((Richterago_discoidea:5.23778,Richterago_hatschbachii:5.23778):0.50612,Richterago_campestris:5.7439):0.26445):0.16738,Richterago_elegans:6.17572):10.09629):1.65936,(((Gochnatia_boliviana:8.68939,(Gochnatia_curviflora:8.35941,Gochnatia_patazina:8.35941):0.32998):0.98366,Gochnatia_vernonioides:9.67305):1.20605,(Pentaphorus_foliolosus:3.45276,Pentaphorus_glutinosus:3.45276):7.42633):7.05228):3.16408,(Cnicothamnus_lorentzii:16.3595,((((Moquiniastrum_barrosoae:2.80327,Moquiniastrum_cordatum:2.80327):0.40912,Moquiniastrum_pulchrum:3.21239):0.21806,Moquiniastrum_polymorphum:3.43045):3.41326,Moquiniastrum_hatschbachii:6.84371):9.51579):4.73596):21.50302,(Cyclolepis_genistoides:18.46345,Gochnatia_hiriartiana:18.46345):24.13504):7.95826):1.66158,((Chimantaea_humilis:13.90355,Wunderlichia_mirabilis:13.90355):34.97362,((Hyalis_argentea:6.95838,Ianthopappus_corymbosus:6.95838):24.1709,(Leucomeris_spectabilis:7.78879,Nouelia_insignis:7.78879):23.34048):17.7479):3.34115):1.24243,((Duidaea_pinifolia:25.57052,(Hyaloseris_Dinoseris_salicifolia:5.10729,Hyaloseris_rubicunda_cinerea:5.10729):20.46323):9.26883,Stifftia_chrysantha:34.83935):18.6214):0.82636,((((Aphyllocladus_spartioides:4.6865,Gypothamnium_pinifolium:4.6865):9.75997,Plazia_daphnoides:14.44647):21.42322,(Lycoseris_latifolia_triplinervia:27.24017,Onoseris_hastata:27.24017):8.62953):15.58658,(((((((Acourtia_coulteri:6.59904,((Acourtia_nana:4.32866,Acourtia_purpusii:4.32866):0.82379,(Acourtia_turbinata:3.23834,Perezia_microcephala:3.23834):1.9141):1.4466):8.02272,(Acourtia_scapiformis:10.22937,(Burkartia_lanigera:4.35866,Holocheilus_brasiliensis:4.35866):5.87071):4.39239):6.94828,((((Calopappus_acerosus:0.36846,Calopappus_sp_MEM_2007:0.36846):8.97763,((((Nassauvia_argentea:3.256,Nassauvia_pinnigera:3.256):1.74857,Nassauvia_gaudichaudii:5.00458):0.26067,(Nassauvia_dusenii:2.3874,(Nassauvia_juniperina:1.43645,Nassauvia_revoluta:1.43645):0.95095):2.87785):0.18039,Nassauvia_pygmaea:5.44564):3.90045):5.45021,(((Pamphalea_bupleurifolia:2.51831,Pamphalea_heterophylla:2.51831):3.75895,Pamphalea_cardaminifolia:6.27726):5.52432,((((((((Perezia_atacamensis:0.32016,Perezia_purpurata:0.32016):0.85355,(Perezia_pilifera:0.30318,Perezia_virens:0.30318):0.87053):1.3261,((Perezia_cirsiifolia:0.47205,Perezia_mandonii:0.47205):0.39004,Perezia_coerulescens:0.86209):1.63771):0.59184,Perezia_ciliaris:3.09164):0.23459,((Perezia_carduncelloides:2.7786,Perezia_carthamoides:2.7786):0.16998,(((Perezia_ciliosa:1.12167,(Perezia_integrifolia:0.51266,Perezia_pinnatifida:0.51266):0.609):0.64379,Perezia_pungens:1.76545):0.06547,Perezia_sublyrata:1.83092):1.11766):0.37765):0.67604,((Perezia_lactucoides:1.4704,Perezia_lactucoides_subsp_palustris:1.4704):1.97208,(Perezia_lyrata:2.01017,(Perezia_pedicularidifolia:1.81964,Perezia_viscosa:1.81964):0.19053):1.43231):0.55979):0.85319,(Perezia_linearis:2.4997,Perezia_recurvata:2.4997):2.35576):1.66796,((Perezia_fonckii:4.64897,Perezia_magellanica:4.64897):1.32369,Perezia_megalantha:5.97266):0.55076):5.27815):2.99473):2.79621,(Calorezia_nutans:4.70679,Calorezia_prenanthoides:4.70679):12.88573):3.97753):4.26017,((Ameghinoa_patagonica:6.40586,Dolichlasium_lagascae:6.40586):9.92128,(Jungia_floribunda:14.77457,Jungia_polita:14.77457):1.55257):9.50308):5.49787,(((((Leucheria_bridgesii:7.15636,((Polyachyrus_fuscus:0.40501,Polyachyrus_sphaerocephalus:0.40501):1.73035,Polyachyrus_sp_MEM_2007:2.13535):5.021):2.4433,(Leucheria_rosea:6.28805,Leucheria_salina_subsp_salina:6.28805):3.31161):2.3519,Oxyphyllum_ulicinum:11.95157):3.79167,(Moscharia_pinnatifida:3.28607,Moscharia_solbrigii:3.28607):12.45716):4.83235,Leucheria_thermarum:20.57559):10.7525):6.74831,(Lophopappus_cuneatus:2.1468,Proustia_cuneifolia:2.1468):35.9296):2.47627,((((((((((((Acourtia_runcinata:12.31619,(((((((((Nassauvia_aculeata:1.70357,Nassauvia_darwinii:1.70357):0.44167,Triptilion_spinosum:2.14524):0.73695,Nassauvia_chubutensis:2.88219):1.21822,(Nassauvia_heterophylla:0.39025,Nassauvia_looseri:0.39025):3.71016):0.08322,Nassauvia_pulcherrima:4.18363):0.02993,Nassauvia_glomerata:4.21357):2.11205,((Nassauvia_argyrophylla:1.41504,Nassauvia_dentata:1.41504):0.59202,(Nassauvia_cumingii:0.28947,Nassauvia_digitata:0.28947):1.71759):4.31855):1.57987,(((Nassauvia_axillaris:1.61356,(Nassauvia_fuegiana:0.69163,Nassauvia_glomerulosa:0.69163):0.92193):4.16523,Nassauvia_ulicina:5.7788):0.80943,(Nassauvia_lagascae:5.35724,(Triptilion_capillatum:2.88958,Triptilion_sp_MEM_2007:2.88958):2.46766):1.23099):1.31726):2.46742,(Perezia_kingii:6.25111,((Perezia_multiflora:3.0527,Perezia_multiflora_subsp_sonchifolia:3.0527):2.10412,Perezia_squarrosa_subsp_cubaetensis:5.15682):1.09429):4.1218):1.94328):2.40117,(Leucheria_cf_gayana_TS_12714:0.94729,Proustia_cuneifolia_var_mendocina:0.94729):13.77007):1.98239,((Trixis_antimenorrhoea:1.77025,Trixis_divaricata:1.77025):1.47273,Trixis_californica:3.24298):13.45677):2.57499,(((Gerbera_sp_Liu_2282:9.32565,Lophopappus_foliosus:9.32565):7.32979,Leucheria_sp_HGK_2000:16.65544):1.512,Jungia_paniculata:18.16745):1.10729):2.11114,(Chaetanthera_acerosa:19.13206,(((((((((Chaetanthera_acerosa_var_acerosa:2.1808,Chaetanthera_eryngioides:2.1808):1.7086,(((Chaetanthera_brachylepis:0.91195,((Chaetanthera_chilensis_var_chilensis:0.80078,(Chaetanthera_chilensis_var_tenuifolia:0.71867,Chaetanthera_elegans_var_elegans:0.71867):0.08211):0.08086,Chaetanthera_serrata:0.88165):0.0303):0.56912,Chaetanthera_ciliata:1.48107):1.00087,Chaetanthera_incana:2.48194):1.40745):1.8221,Chaetanthera_tenella_var_tenella:5.71149):1.28451,(Chaetanthera_australis:2.79982,Chaetanthera_moenchioides:2.79982):4.19618):2.22215,(Chaetanthera_chiquianensis:2.50276,Chaetanthera_peruviana:2.50276):6.71539):1.754,Chaetanthera_glandulosa:10.97215):4.15144,(((((((Chaetanthera_cf_glabrata_Hershkovitz_02:1.24644,Chaetanthera_lanata:1.24644):2.37773,(Chaetanthera_flabellifolia:0.37473,Chaetanthera_splendens:0.37473):3.24944):2.06573,((Chaetanthera_glabrata:0.96206,Chaetanthera_limbata:0.96206):2.28791,Chaetanthera_kalinii:3.24998):2.43993):3.49025,Chaetanthera_spathulata:9.18015):0.46314,(Chaetanthera_renifolia:8.26542,Chaetanthera_villosa:8.26542):1.37787):1.12138,(Chaetanthera_euphrasioides:0.51579,Chaetanthera_prostrata:0.51579):10.24888):1.94945,Chaetanthera_flabellata:12.71412):2.40947):0.37136,(((Chaetanthera_floccosa:3.85942,Chaetanthera_tenella_var_taltalensis:3.85942):1.44317,Chaetanthera_perpusilla:5.30258):5.20765,(Chaetanthera_leptocephala:5.32244,((Chaetanthera_linearis_var_albiflora:2.20786,(Chaetanthera_linearis_var_linearis:1.99498,Chaetanthera_microphylla_var_microphylla:1.99498):0.21288):1.64011,Chaetanthera_linearis_var_taltalensis:3.84797):1.47447):5.18779):4.98472):1.8301,((((Chaetanthera_cf_gnaphalioides_Arroyo_250:0.3892,Chaetanthera_minuta:0.3892):6.23483,Chaetanthera_gnaphalioides:6.62403):8.08703,Chaetanthera_sp_HGK_2000:14.71106):0.71687,(Chaetanthera_lycopodioides:8.27258,(Chaetanthera_planiseta:4.72799,Chaetanthera_pusilla:4.72799):3.54459):7.15535):1.89711):1.80701):2.25382):1.0173,(((Mutisia_alata:3.47344,(Mutisia_friesiana:3.26169,Mutisia_subulata:3.26169):0.21175):0.76997,(Mutisia_decurrens:3.17245,Mutisia_spinosa:3.17245):1.07096):8.43789,((((Mutisia_hamata:7.07549,Mutisia_kurtzii:7.07549):0.59818,Mutisia_ledifolia:7.67368):1.60829,Mutisia_hieronymi:9.28197):0.36625,((Mutisia_kurtzii_var_kurtzii:1.33841,Mutisia_orbignyana:1.33841):0.69855,Mutisia_linifolia:2.03696):7.61126):3.03308):9.72187):1.53878,(Brachyclados_lycioides:14.03411,(Trichocline_aurea:9.05776,((Trichocline_catharinensis_var_discolor:1.40772,Trichocline_macrocephala:1.40772):2.95396,Trichocline_speciosa:4.36169):4.69607):4.97635):9.90785):2.12579,((((Amblysperma_spathulata:8.87486,((Gerbera_cordata:2.91055,(Gerbera_sp_1152:0.28817,Gerbera_sp_Funk_sn:0.28817):2.62238):2.69153,Gerbera_crocea:5.60208):3.27278):4.53118,Gerbera_gossypina:13.40604):8.26195,((((Chaptalia_cf_cordata_Sanchez_Cabanillas:15.27451,Chaptalia_lyratifolia:15.27451):0.85806,Chaptalia_runcinata:16.13257):0.69152,Chaptalia_pringlei:16.82409):1.51344,(((Chaptalia_chapadensis:2.72702,Chaptalia_cipoensis:2.72702):2.61017,((Chaptalia_exscapa:3.36527,Chaptalia_integerrima:3.36527):0.70647,(Chaptalia_mandonii:3.10436,Chaptalia_tomentosa:3.10436):0.96738):1.26544):3.50018,Chaptalia_similis:8.83736):9.50016):3.33047):1.35308,(Leibnitzia_lyrata:2.29108,Leibnitzia_occimadrensis:2.29108):20.72999):3.04667):4.41021,((Chaptalia_nutans:2.8251,Gerbera_serrata:2.8251):12.58726,(Leibnitzia_anandria:7.87885,Leibnitzia_nepalensis:7.87885):7.53352):15.06559):1.14997,(Gerbera_jamesonii:1.25203,Gerbera_piloselloides:1.25203):30.37589):2.47381,(Brachyclados_caespitosus:3.25922,Trichocline_boecheri:3.25922):30.84251):3.56662,((((Adenocaulon_bicolor:1.20505,Adenocaulon_himalaicum:1.20505):9.78632,(Adenocaulon_chilense:6.85771,Adenocaulon_lyratum:6.85771):4.13366):12.47625,(Chaetanthera_acerosa_var_dasycarpa:14.60371,((Chaetanthera_apiculata:8.59878,(Chaetanthera_dioica:5.17868,Chaetanthera_pentacaenoides:5.17868):3.42009):3.19933,(((Chaetanthera_cf_sphaeroidalis_Arroyo_251:3.65664,Chaetanthera_revoluta:3.65664):2.50742,((Chaetanthera_pulvinata:1.18171,Chaetanthera_sphaeroidalis:1.18171):2.71507,Chaetanthera_pulvinata_var_pulvinata:3.89677):2.26728):3.40537,(Chaetanthera_cochlearifolia:6.07597,((Chaetanthera_sp_Arroyo_25204:1.96355,Chaetanthera_stuebelii_var_stuebelii:1.96355):1.52152,(Chaetanthera_stuebelii_var_abbreviata:1.05687,Chaetanthera_stuebelii_var_argentina:1.05687):2.42819):2.5909):3.49346):2.22868):2.80561):8.86391):8.54298,((Mutisia_acuminata:1.89762,Mutisia_retrorsa:1.89762):9.49276,Pachylaena_atriplicifolia:11.39038):20.62023):5.65774):2.88431):10.90364):2.83083):6.5305,Famatinanthus_decussatus:60.81761):19.59146,((((((Arnaldoa_argentea:5.36055,Arnaldoa_weberbaueri:5.36055):3.5592,(Fulcaldea_laurifolia:7.44742,Fulcaldea_stuessyi:7.44742):1.47233):11.4938,(Dasyphyllum_diacanthoides:2.11769,Dasyphyllum_excelsum:2.11769):18.29587):21.29684,((((((Dasyphyllum_argenteum:10.96275,Dasyphyllum_colombianum:10.96275):3.43831,((Dasyphyllum_brevispinum:2.33449,Dasyphyllum_weberbaueri:2.33449):7.64478,Dasyphyllum_popayanense:9.97927):4.42179):0.88427,(Dasyphyllum_armatum:5.51728,Dasyphyllum_ferox:5.51728):9.76804):3.28148,(((Dasyphyllum_brasiliense:1.67113,Dasyphyllum_inerme:1.67113):6.50989,(Dasyphyllum_leptacanthum:1.58501,Dasyphyllum_tomentosum:1.58501):6.59601):7.29319,Dasyphyllum_spinescens:15.4742):3.09261):2.26247,Dasyphyllum_synacanthum:20.82928):3.61487,((((Dasyphyllum_candolleanum:1.17733,Dasyphyllum_sprengelianum:1.17733):1.21284,Dasyphyllum_velutinum:2.39016):4.73977,(Dasyphyllum_donianum:5.18911,Dasyphyllum_latifolium:5.18911):1.94082):8.24444,Dasyphyllum_reticulatum:15.37437):9.06978):17.26625):13.34895,((((((Barnadesia_arborea:7.38016,Barnadesia_spinosa:7.38016):5.03192,Barnadesia_pycnophylla:12.41209):4.03015,((((Barnadesia_caryophylla:5.89551,Barnadesia_odorata:5.89551):1.98707,(Barnadesia_glomerata:2.58472,Barnadesia_polyacantha:2.58472):5.29786):2.92625,(Barnadesia_dombeyana:4.60241,Barnadesia_lehmannii_var_villosa:4.60241):6.20642):1.64213,(Barnadesia_lehmannii:2.97644,Barnadesia_lehmannii_var_lehmannii:2.97644):9.47452):3.99127):0.46855,Barnadesia_jelskii:16.91078):9.50278,Barnadesia_parviflora:26.41356):10.92231,Huarpea_andina:37.33587):17.72347):9.35794,(((((Chuquiraga_acanthophylla:7.03785,(Chuquiraga_atacamensis:4.27209,Chuquiraga_kuschelii:4.27209):2.76577):6.87571,(Chuquiraga_ulicina:7.71617,(Chuquiraga_ulicina_subsp_acicularis:3.83541,Chuquiraga_ulicina_subsp_ulicina:3.83541):3.88076):6.19739):1.97119,(((Chuquiraga_aurea:4.69565,Chuquiraga_erinacea:4.69565):2.8067,(Chuquiraga_erinacea_subsp_erinacea:3.05557,(Chuquiraga_erinacea_subsp_hystrix:1.77156,Chuquiraga_rosulata:1.77156):1.28401):4.44677):1.8942,Chuquiraga_ruscifolia:9.39654):6.48821):5.79425,(((((Chuquiraga_avellanedae:0.50498,Chuquiraga_echegarayi:0.50498):3.77544,(Chuquiraga_morenonis:3.05698,Chuquiraga_straminea:3.05698):1.22344):2.27095,Chuquiraga_oppositifolia:6.55137):4.66888,(((((((Chuquiraga_calchaquina:2.22869,Chuquiraga_spinosa_subsp_rotundifolia:2.22869):2.76261,Chuquiraga_oblongifolia:4.9913):0.16023,Chuquiraga_spinosa_subsp_australis:5.15153):0.11757,Chuquiraga_jussieui:5.2691):1.79451,((Chuquiraga_spinosa_subsp_huamanpinta:4.31172,Chuquiraga_spinosa_subsp_spinosa:4.31172):1.81132,Chuquiraga_weberbaueri:6.12304):0.94057):0.10294,Chuquiraga_spinosa:7.16655):0.51994,(Chuquiraga_longiflora:2.66805,Chuquiraga_parviflora:2.66805):5.01843):3.53376):5.49447,Duseniella_patagonica:16.71472):4.96429):8.13383,(Doniophyton_anomalum:5.70243,Doniophyton_weddellii:5.70243):24.11041):34.60444):15.99182);
